# Supplementary material for: Combined Transcriptome and Metabolome Profiling Provide Insights into Cold Responses in Rapeseed (Brassica napus L.) Genotypes with Contrasting Cold-Stress Sensitivity
Source: Int J Mol Sci. 2022 Nov 4;23(21):13546. doi: 10.3390/ijms232113546 (PMC9657917; doi:10.3390/ijms232113546)
Supplement: Supplementary file 1 [file ijms-23-13546-s001.zip]

Archive with 11 entries (11 files):
- ijms-1996176-Figure S1.pdf
- ijms-1996176-Figure S2.pdf
- ijms-1996176-Figure S3.pdf
- ijms-1996176-Figure S4.pdf
- ijms-1996176-Figure S5.pdf
- ijms-1996176-Table S1.xlsx
- ijms-1996176-Table S2.xlsx
- ijms-1996176-Table S3.xlsx
- ijms-1996176-Table S4.xlsx
- ijms-1996176-Table S5.xlsx
- ijms-1996176-Table S6.xlsx
