# Supplementary material for: Combined Transcriptome and Metabolome Profiling Provide Insights into Cold Responses in Rapeseed (Brassica napus L.) Genotypes with Contrasting Cold-Stress Sensitivity
Source: Int J Mol Sci. 2022 Nov 4;23(21):13546. doi: 10.3390/ijms232113546 (PMC9657917; doi:10.3390/ijms232113546)
Supplement: Supplementary file 1 [file ijms-23-13546-s001.zip › ijms-1996176-Table S1.xlsx]

## Sheet: Sheet1
Supplementary Table S1. List of genes and their descriptions as well as primer pairs used for real time quantitative PCR
Gene ID	Description	Pathway	Forward primer	Reverse primer
GSBRNA2T00090607001	UDPglucose 6-dehydrogenase	Amino Sugar and nucleotide sugar metabolism	TTACAATCGTCTCCACCGCA	TTGTACGATCGCAAAGCCCA
GSBRNA2T00021139001	hexokinase	Amino Sugar and nucleotide sugar metabolism	CGTTGTGATGGGGAAAGTCG	AGTTCCTTTCTCCGTCCCTT
GSBRNA2T00008409001	UDP-glucuronate 4-epimerase	Amino Sugar and nucleotide sugar metabolism	TCAGAATTAACGCGGCTCCT	TGACGGTTTGAACGGTCGAT
GSBRNA2T00020588001	alcohol dehydrogenase (NADP+)	Glycolysis / Gluconeogenesis	AGGGGGTTCACTTATCTGGTT	AGCCTCACTCGAGCTCTTTG
GSBRNA2T00060091001	mitogen-activated protein kinase kinase kinase 1	MAPK signaling pathway - plant	AAAGTGGACCCTGAAGAGCG	CTTCTGCTTGCGCATTAGCC
GSBRNA2T00003923001	transcription factor MYC2	MAPK signaling pathway - plant	GAAACCGACCAAGTCACTGTATT	GCAGCCCCACGCAACTTT
GSBRNA2T00006050001	abscisic acid receptor PYR/PYL family	MAPK signaling pathway - plant	AACCGACGAACCCACACAAG	GGTGATAGGAGCTGACGGTG
GSBRNA2T00005842001	pectate lyase	Pentose and glucuronate interconversions	CATTCCTCTCCTGCTTTTCTACCT	CCTCTGTTTTCAGCTTCCTGG
GSBRNA2T00047523001	photosystem I subunit PsaN	Photosynthesis	AGCAAAGCCAACAAAGAACTGA	TCGCATTCCAACGCCAAATC
GSBRNA2T00089635001	photosystem II Psb27 protein	Photosynthesis	GATACCGGCGAAGAGGAAGG	AATTACATTCAAGTTTCTCTGCTCA
GSBRNA2T00141424001	light-harvesting complex II chlorophyll a/b binding protein 1	Photosynthesis - antenna proteins	ACAAGAAAAATCTAAACTCCAACCA	TTGTTACGGTGAGGTTGCCA
GSBRNA2T00105568001	light-harvesting complex II chlorophyll a/b binding protein 1	Photosynthesis - antenna proteins	TCAATCACTCTCACTCACAAGT	TTGACTCTCTCGGCTCCGTA
GSBRNA2T00053125001	chlorophyllase	Porphyrin and chlorophyll metabolism	TCTTGCTGCTGGAAAAAGCC	GGCAATGCTATATAACTGCGGA
GSBRNA2T00009862001	Peroxidase (POD)	Reactive oxygen species (ROS)	GGAGAGATCCGGCGAAGATG	TCTCAAATCTCACATTTTTCCCCA
GSBRNA2T00078663001	POD	ROS	TCCATTTTAGTTCTAGTCGTTACGC	TAGAACCGTCGCATCCGTTG
GSBRNA2T00136179001	POD	ROS	CACGACTGTTTTGTTAATGGGTGT	AAAACGTCAGAACAAGAGACGAC
GSBRNA2T00003133001	Isoamylase	Starch and sucrose metabolism	TCCACTCCGAATTCTCAGTTTCT	TGTGGAAACTTCTCAACCACA
GSBRNA2T00007837001	Endoglucanase	Starch and sucrose metabolism	ACGAGCCGTTAGAGTTTTTGC	TCCAAGGACTTGTCCATTCATCT
GSBRNA2T00021139001	Brassica napus endoglucanase 17	Starch and sucrose metabolism	ACGAGCCGTTAGAGTTTTTGC	TCCAAGGACTTGTCCATTCATCT
GSBRNA2T00031289001	Brassica napus beta-amylase 3, chloroplasti	Starch and sucrose metabolism	GTCATGCTACCGCTGGACAC	TGGAGGCAAGGGAATACTGC
GSBRNA2T00041222001	Glucose-6-phosphate isomerase	Starch and sucrose metabolism	ATGGTTCCGTCCATTGTGCT	GGTGACGCCATACTAGTAATCTGA
GSBRNA2T00047446001	Brassica napus probable trehalose-phosphate phosphatase J	Starch and sucrose metabolism	TTTGTTAGAGTCACTTGGATTTGAG	TTACTATGATTACTCCATTGCCCC
GSBRNA2T00048797001	Brassica napus endoglucanase 20 (LOC106351287), transcript variant X1, mRNA	Starch and sucrose metabolism	CGACGGTAAACCGGATAATGTGA	TATTCAATGGCGGCCCAACT
GSBRNA2T00053582001	Brassica napus trehalose-phosphate phosphatase A (LOC111198004), transcript variant X6, mRNA	Starch and sucrose metabolism	CGCGAATGGACGCTCAAGTA	CAACGTTTTGCACCGCAGTA
GSBRNA2T00056331001	Brassica napus glucose-6-phosphate isomerase 1, chloroplastic-like (LOC125578575), mRNA	Starch and sucrose metabolism	GGCCTCAGTTTGTTGCTGAAG	TGTGTTATTGCAACACCCTGT
GSBRNA2T00057206001	Brassica napus starch synthase 2, chloroplastic/amyloplastic-like (LOC125587409), mRNA	Starch and sucrose metabolism	GGTGGAAACAGACTCGGTCG	AGAACTCTTCGATGGAAGTCCTA
GSBRNA2T00058951001	Brassica napus beta-amylase 3, chloroplastic-like (LOC106375875), mRNA	Starch and sucrose metabolism	GGTGGAAACAGACTCGGTCG	AGAACTCTTCGATGGAAGTCCTA
