# Supplementary material for: Combined Transcriptome and Metabolome Profiling Provide Insights into Cold Responses in Rapeseed (Brassica napus L.) Genotypes with Contrasting Cold-Stress Sensitivity
Source: Int J Mol Sci. 2022 Nov 4;23(21):13546. doi: 10.3390/ijms232113546 (PMC9657917; doi:10.3390/ijms232113546)
Supplement: Supplementary file 1 [file ijms-23-13546-s001.zip › ijms-1996176-Table S2.xlsx]

## Sheet: Table S2
Supplementary Table S2. List of differentially accumulated metabolites in XY15 and GX74 siliques before and after cold stress treatment.
Index	Molecular weight (Da)	Formula	Compounds	Class I	Class II	CAS	Level	YX15CK	XY15LW	GX74CK	GX74LW	kegg_map	XY15CK_vs_XY15LW_VIP	XY15CK_vs_XY15LW_P-value	XY15CK_vs_XY15LW_Fold_Change	XY15CK_vs_XY15LW_Log2FC	XY15CK_vs_XY15LW_Type	GX74CK_vs_GX74LW_VIP	GX74CK_vs_GX74LW_P-value	GX74CK_vs_GX74LW_Fold_Change	GX74CK_vs_GX74LW_Log2FC	GX74CK_vs_GX74LW_Type
pme2074	323.21	C18H29NO4	Jasmonoyl-L-Isoleucine	Amino acids and derivatives	Amino acids and derivatives	120330-93-0	3	39667.8	128341	40359.9	85958.5	ko04075	1.31484	0.00569704	3.23539	1.69394	up	1.29666	0.000223412	2.1298	1.09072	up
pme3033	103.063	C4H9NO2	N,N-Dimethylglycine	Amino acids and derivatives	Amino acids and derivatives	1118-68-9	3	2.21824e+06	6.40767e+06	2.77257e+06	5.97023e+06	ko00260,ko01100	1.31853	0.00242552	2.88863	1.53038	up	1.31498	1.78766e-06	2.15332	1.10657	up
pme2743	193.074	C10H11NO3	N-Phenylacetylglycine	Amino acids and derivatives	Amino acids and derivatives	500-98-1	3	49104.6	44800.8	31970.4	12043.4	ko00360	--	--	--	--	--	1.29471	0.00908591	0.376705	-1.40849	down
Lmhp001461	228.147	C11H20N2O3	L-Prolyl-L-Leucine	Amino acids and derivatives	Amino acids and derivatives	52899-07-7	3	284812	712777	313369	499198	-	1.30971	6.30639e-05	2.50262	1.32344	up	--	--	--	--	--
MWSslk140	191.062	C7H13NO3S	N-Acetyl-L-Methionine	Amino acids and derivatives	Amino acids and derivatives	65-82-7	3	118436	289676	89448.4	126483	-	1.2263	0.00318787	2.44585	1.29034	up	--	--	--	--	--
MWStz261	210.137	C11H18N2O2	Cyclo(D-Leu-L-Pro)*	Amino acids and derivatives	Amino acids and derivatives	36238-67-2	3	8106.06	16268.2	9853.18	14020.7	-	1.27467	0.01438	2.00692	1.00499	up	--	--	--	--	--
MWS2426	333.132	C16H19N3O5	Tryptophan glutamic acid	Amino acids and derivatives	Amino acids and derivatives	36099-95-3	3	4207.32	11103.6	7883.59	7536.12	-	1.31134	3.77342e-05	2.63911	1.40005	up	--	--	--	--	--
Lmhp001670	230.163	C11H22N2O3	L-Valyl-L-Leucine	Amino acids and derivatives	Amino acids and derivatives	3989-97-7	3	447872	1.29571e+06	524187	1.02732e+06	-	1.3212	1.20775e-07	2.89304	1.53259	up	--	--	--	--	--
MWS3035	161.069	C6H11NO4	N-Methyl-L-Glutamate	Amino acids and derivatives	Amino acids and derivatives	35989-16-3	3	12389	10416.4	7290.55	14762.7	ko01100	--	--	--	--	--	1.21415	0.0375047	2.02491	1.01786	up
Lmrj001698	218.127	C9H18N2O4	L-Seryl-L-Isoleucine	Amino acids and derivatives	Amino acids and derivatives	91086-51-0	3	239169	1.67515e+06	293023	908980	-	1.32031	0.00199702	7.00403	2.80819	up	1.30951	9.8601e-06	3.10208	1.63323	up
mws0715	264.111	C13H16N2O4	Phenylacetyl-L-glutamine	Amino acids and derivatives	Amino acids and derivatives	28047-15-6	3	5967.66	6296.91	5272.7	12795.4	ko00360	--	--	--	--	--	1.24355	0.0392377	2.42672	1.27901	up
mws4176	236.116	C12H16N2O3	L-Alanyl-L-Phenylalanine	Amino acids and derivatives	Amino acids and derivatives	3061-90-3	3	85307.2	305555	107865	232763	-	1.31283	2.19298e-05	3.58182	1.84069	up	1.28655	0.00462157	2.1579	1.10963	up
Zmdp001663	278.094	C10H18N2O5S	γ-glutamylmethionine	Amino acids and derivatives	Amino acids and derivatives	17663-87-5	3	35368.2	86320.4	24439.6	23763.8	-	1.09564	0.0335083	2.44062	1.28725	up	--	--	--	--	--
MWS1933	193.074	C10H11NO3	N-(2-Methylbenzoyl)glycine	Amino acids and derivatives	Amino acids and derivatives	42013-20-7	3	25634.2	24644.2	16300.5	9	-	--	--	--	--	--	1.31602	0.00536656	0.00055213	-10.8227	down
mws5042	222.101	C11H14N2O3	L-Glycyl-L-phenylalanine*	Amino acids and derivatives	Amino acids and derivatives	721-66-4	3	439565	1.29278e+06	479569	817230	-	1.31714	6.68639e-06	2.94103	1.55632	up	--	--	--	--	--
mws0736	188.116	C8H16N2O3	N-Glycyl-L-leucine*	Amino acids and derivatives	Amino acids and derivatives	869-19-2	3	657404	2.17153e+06	680622	1.3751e+06	-	1.31721	0.00111299	3.30319	1.72386	up	1.30864	0.00133482	2.02036	1.01462	up
mws5041	188.116	C8H16N2O3	L-Glycyl-L-isoleucine*	Amino acids and derivatives	Amino acids and derivatives	19461-38-2	3	694891	2.1079e+06	669957	1.2994e+06	-	1.31988	1.39074e-05	3.03343	1.60095	up	--	--	--	--	--
Lmhp002031	244.179	C12H24N2O3	L-Leucyl-L-Leucine	Amino acids and derivatives	Amino acids and derivatives	3303-31-9	3	222814	600641	283124	492853	-	1.30496	0.000891065	2.6957	1.43066	up	--	--	--	--	--
pme2563	250.062	C8H14N2O5S	γ-Glu-Cys	Amino acids and derivatives	Amino acids and derivatives	636-58-8	3	8135.28	19078.2	9	2924.84	ko00480,ko01100,ko01240	1.18805	0.00833834	2.34512	1.22966	up	--	--	--	--	--
pmb0880	481.317	C23H48NO7P	LysoPE 18:0(2n isomer)	Lipids	LPE	-	3	37281.3	196209	25658	78639.9	-	1.32105	0.000362944	5.26294	2.39587	up	1.30336	5.05776e-05	3.06493	1.61585	up
Hmqn003054	330.24	C18H34O5	9,10,11-Trihydroxy-12-octadecenoic acid	Lipids	Free fatty acids	61911-67-9	1	11618.4	36134.3	15324.5	23527.7	-	1.3162	0.00258635	3.11008	1.63695	up	--	--	--	--	--
Lmhp008801	475.27	C23H42NO7P	LysoPE 18:3	Lipids	LPE	-	1	128396	410438	124740	278876	-	1.3209	1.00915e-06	3.19667	1.67657	up	1.30013	0.00761147	2.23565	1.1607	up
Lmhp010757	505.317	C25H48NO7P	LysoPE 20:2	Lipids	LPE	-	3	23349.7	204577	19634.3	93103.1	-	1.32102	0.00107141	8.76143	3.13117	up	1.31557	6.28041e-07	4.74187	2.24546	up
pmn001694	330.241	C18H34O5	9,10,13-Trihydroxy-11-Octadecenoic Acid	Lipids	Free fatty acids	29907-57-1	3	157861	573528	232804	356942	ko00591	1.31894	0.00276191	3.63313	1.86121	up	--	--	--	--	--
mws0289	479.301	C23H46NO7P	LysoPE 18:1	Lipids	LPE	89576-29-4	3	3.08019e+06	1.59807e+07	2.12185e+06	6.18101e+06	-	1.32122	0.000336155	5.18821	2.37524	up	1.31302	2.48646e-06	2.91303	1.54252	up
pmb0862	439.27	C20H42NO7P	LysoPC 12:0	Lipids	LPC	20559-18-6	3	7296.53	25842.5	8643.38	13928.7	-	1.31672	0.00079817	3.54175	1.82446	up	--	--	--	--	--
Lmbn007891	314.246	C18H34O4	Hydroxy ricinoleic acid	Lipids	Free fatty acids	-	3	20890.2	59674.2	19747.1	31915.2	-	1.31767	0.000131017	2.85656	1.51428	up	--	--	--	--	--
Lmyn007883	288.23	C16H32O4	9,16-Dihydroxypalmitic acid	Lipids	Free fatty acids	38076-49-2	3	41303.6	500368	120600	232939	-	1.32105	0.00114918	12.1144	3.59865	up	--	--	--	--	--
Lmhp009802	503.301	C25H46NO7P	LysoPE 20:3(2n isomer)	Lipids	LPE	-	3	33859.6	121519	28791.7	72845.4	-	1.31954	0.00135895	3.5889	1.84354	up	1.30741	0.00399029	2.53008	1.33918	up
pmn001691	328.225	C18H32O5	9,12,13-Trihydroxy-10,15-octadecadienoic acid	Lipids	Free fatty acids	-	1	77326.8	389142	129868	270046	-	1.32005	0.00183823	5.03243	2.33126	up	1.30133	0.00086904	2.07939	1.05616	up
pmn001686	288.23	C16H32O4	10,16-Dihydroxypalmitic acid	Lipids	Free fatty acids	3233-90-7	2	1741.62	11178	2789.98	5644.84	ko00073	1.2976	0.000485415	6.41817	2.68216	up	1.27162	0.00184488	2.02326	1.01668	up
pmb0856	479.301	C23H46NO7P	LysoPE 18:1(2n isomer)	Lipids	LPE	-	3	1.92125e+06	9.51413e+06	1.29025e+06	3.82796e+06	-	1.32053	0.00128777	4.95206	2.30803	up	1.31235	3.92574e-06	2.96683	1.56892	up
pmn001689	312.23	C18H32O4	9-Hydroxy-12-oxo-15(Z)-octadecenoic acid	Lipids	Free fatty acids	-	3	12531.1	76262.6	19918.5	25701.9	ko00592,ko01110	1.31942	0.00370891	6.08586	2.60546	up	--	--	--	--	--
Lmhp009890	545.348	C28H52NO7P	LysoPC 20:3	Lipids	LPC	1199257-41-4	1	163682	613647	178105	439699	-	1.32051	0.000768895	3.74901	1.90651	up	1.3089	0.000426932	2.46876	1.30379	up
Lmhp010040	503.301	C25H46NO7P	LysoPE 20:3	Lipids	LPE	-	3	36581.4	137804	31757.5	81723.3	-	1.31902	0.00255347	3.76704	1.91343	up	1.30883	0.000441696	2.57335	1.36365	up
Lmhp008440	437.254	C20H40NO7P	LysoPE 15:1	Lipids	LPE	-	3	18330.9	85847.7	17606.8	45903.6	-	1.32067	0.000981146	4.68323	2.2275	up	1.31001	0.00205013	2.60715	1.38248	up
pmb0876	453.286	C21H44NO7P	LysoPE 16:0	Lipids	LPE	53862-35-4	1	8.00924e+06	3.6775e+07	7.92158e+06	2.63691e+07	-	1.32073	0.000396524	4.59157	2.19899	up	1.31317	0.000268516	3.32876	1.73499	up
Lmhp010162	467.301	C22H46NO7P	LysoPE 17:0	Lipids	LPE	-	3	107442	521569	89192	381592	-	1.31846	0.00128733	4.85441	2.2793	up	1.31291	0.00145587	4.27832	2.09704	up
pmb2260	479.301	C23H46NO7P	LysoPC 15:1	Lipids	LPC	-	3	151603	563343	143193	360576	-	1.32095	0.000158725	3.71591	1.89372	up	1.31508	3.50931e-05	2.51812	1.33235	up
MWSslk132	286.214	C16H30O4	Hexadecanedioic acid	Lipids	Free fatty acids	505-54-4	1	56978.7	172534	76288.6	66340.1	ko00073,ko01100	1.31324	0.00653639	3.02805	1.59839	up	--	--	--	--	--
Lmbn005287	312.23	C18H32O4	7S,8S-DiHODE; (9Z,12Z)-(7S,8S)-Dihydroxyoctadeca-9,12-dienoic acid*	Lipids	Free fatty acids	143288-65-7	3	267920	358100	213352	103329	ko00591	--	--	--	--	--	1.30912	0.00212472	0.484315	-1.04598	down
MWS80007	312.23	C18H32O4	13-Hydroperoxy-9Z,11E-octadecadienoic acid*	Lipids	Free fatty acids	23017-93-8	3	267920	358100	213352	103329	-	--	--	--	--	--	1.30912	0.00212472	0.484315	-1.04598	down
pmb0864	425.254	C19H40NO7P	LysoPE 14:0	Lipids	LPE	-	3	32675.4	261030	31335.6	141170	-	1.32057	0.000986382	7.98856	2.99794	up	1.31329	1.00481e-06	4.50511	2.17156	up
Lmbn004685	312.23	C18H32O4	5S,8R-DiHODE; (5S,8R,9Z,12Z)-5,8-Dihydroxyoctadeca-9,12-dienoate	Lipids	Free fatty acids	-	3	9914.4	9	18671	20165.5	ko00591	1.32147	0.000858698	0.00090777	-10.1054	down	--	--	--	--	--
Lmhp008885	439.27	C20H42NO7P	LysoPE 15:0(2n isomer)	Lipids	LPE	-	2	56372	350301	46895.9	250655	-	1.31122	0.00125995	6.2141	2.63555	up	1.3102	3.14246e-06	5.34493	2.41817	up
Lmhp009034	451.27	C21H42NO7P	LysoPE 16:1	Lipids	LPE	-	1	160058	854327	245871	467186	-	1.32141	9.6989e-05	5.33759	2.41619	up	--	--	--	--	--
Lmbn005487	314.246	C18H34O4	12,13-DHOME; (9Z)-12,13-Dihydroxyoctadec-9-enoic acid	Lipids	Free fatty acids	263399-35-5	2	36678.7	102193	61088.5	48375	ko00591	1.31909	0.00188662	2.78617	1.47829	up	--	--	--	--	--
Zmyn005384	300.266	C18H36O3	2R-Hydroxyoctadecanoic Acid	Lipids	Free fatty acids	26633-48-7	3	45646.8	125306	55065.9	56872.7	-	1.31825	0.000134897	2.74512	1.45687	up	--	--	--	--	--
pmd0143	551.395	C28H58NO7P	LysoPC 20:0	Lipids	LPC	108341-80-6	3	34185.1	135064	25113.9	42026	-	1.31867	0.0015126	3.95097	1.98221	up	--	--	--	--	--
Lmhp007836	447.239	C21H38NO7P	LysoPE 16:3	Lipids	LPE	-	3	12098.3	93616.8	13397.7	45686.3	-	1.32056	5.20779e-05	7.73802	2.95196	up	1.31613	5.90869e-09	3.41001	1.76978	up
pmf0397	312.303	C20H40O2	Arachidic acid	Lipids	Free fatty acids	506-30-9	3	124239	118849	61655.7	127203	ko01040	--	--	--	--	--	1.27408	0.0222333	2.06312	1.04483	up
pmb1574	276.209	C18H28O2	9,12-Octadecadien-6-Ynoic Acid	Lipids	Free fatty acids	61481-29-6	3	40882.1	110804	74691.9	57780.3	-	1.31065	0.0086045	2.71033	1.43847	up	--	--	--	--	--
pmb0881	477.286	C23H44NO7P	LysoPE 18:2	Lipids	LPE	-	2	2.28392e+06	1.27975e+07	2.04231e+06	7.76534e+06	-	1.32089	0.000206841	5.6033	2.48628	up	1.31551	1.07227e-07	3.80223	1.92684	up
pmb0874	477.286	C23H44NO7P	LysoPE 18:2(2n isomer)	Lipids	LPE	-	1	102829	578739	90550.5	339944	-	1.32098	0.000544259	5.62818	2.49267	up	1.31561	0.000756604	3.75419	1.9085	up
pmb0863	491.301	C24H46NO7P	LysoPC 16:2(2n isomer)	Lipids	LPC	-	1	123471	531393	129920	355685	-	1.29917	0.000618324	4.30378	2.1056	up	1.28174	0.00624483	2.73773	1.45298	up
pmb2406	509.348	C25H52NO7P	LysoPC 17:0	Lipids	LPC	50930-23-9	3	4.14219e+06	1.36031e+07	4.24406e+06	1.36018e+07	-	1.30833	0.00318025	3.28404	1.71547	up	1.31043	1.61821e-05	3.20492	1.68029	up
MWSslk080	188.141	C10H20O3	10-Hydroxydecanoic acid	Lipids	Free fatty acids	1679-53-4	3	9	8367.77	9	9260.25	-	1.32118	0.00406136	929.753	9.8607	up	1.31618	0.00114193	1028.92	10.0069	up
pmp001273	519.332	C26H50NO7P	LysoPC 18:2	Lipids	LPC	-	1	5.38507e+06	3.07149e+07	4.90872e+06	1.79443e+07	-	1.32128	1.6074e-06	5.70372	2.5119	up	1.31566	0.000464408	3.6556	1.87011	up
mws0126	523.364	C26H54NO7P	LysoPC 18:0	Lipids	LPC	19420-57-6	2	4.53252e+06	2.40747e+07	4.70667e+06	1.61853e+07	-	1.32068	0.000260677	5.31154	2.40913	up	1.31255	8.84128e-06	3.43881	1.78191	up
Lmhp009464	465.286	C22H44NO7P	LysoPE 17:1(2n isomer)	Lipids	LPE	-	3	73082	357068	73129.3	208893	-	1.31965	0.000179989	4.88585	2.28861	up	1.31553	0.000239065	2.85649	1.51424	up
Lmhp009187	439.27	C20H42NO7P	LysoPE 15:0	Lipids	LPE	-	2	120489	788499	112325	525711	-	1.31676	0.0080027	6.54418	2.71021	up	1.31454	0.00257318	4.68026	2.22659	up
pmb2643	226.193	C14H26O2	Myristoleic acid	Lipids	Free fatty acids	544-64-9	2	5991.65	5166.85	9	4970.57	-	--	--	--	--	--	1.31466	0.0237102	552.285	9.10927	up
pmb0854	517.317	C26H48NO7P	LysoPC 18:3	Lipids	LPC	-	1	6.9253e+06	2.15931e+07	7.41839e+06	1.77055e+07	-	1.32065	1.78046e-07	3.11801	1.64063	up	1.31261	0.00255026	2.3867	1.25502	up
pmd0132	495.332	C24H50NO7P	LysoPC 16:0(2n isomer)	Lipids	LPC	-	1	3.61122e+06	1.50877e+07	3.97569e+06	1.25704e+07	-	1.32106	0.000290339	4.17801	2.06282	up	1.3139	0.000154249	3.16181	1.66075	up
pmp001251	519.332	C26H50NO7P	LysoPC 18:2(2n isomer)	Lipids	LPC	-	1	1.2285e+06	7.35565e+06	1.2492e+06	4.83755e+06	-	1.32115	0.000406471	5.98752	2.58196	up	1.31543	0.000577419	3.8725	1.95327	up
Lmhp008273	437.254	C20H40NO7P	LysoPE 15:1(2n isomer)	Lipids	LPE	-	3	23323.5	79191.8	20363.1	42799.9	-	1.25587	0.00638843	3.39536	1.76357	up	1.18054	0.0257825	2.10184	1.07165	up
pmb0855	495.332	C24H50NO7P	LysoPC 16:0	Lipids	LPC	17364-16-8	1	3.76233e+06	1.6315e+07	4.1836e+06	1.35167e+07	-	1.32138	5.6336e-05	4.3364	2.1165	up	1.31538	3.74701e-05	3.23087	1.69192	up
Lmhp008763	451.27	C21H42NO7P	LysoPE 16:1(2n isomer)	Lipids	LPE	-	1	174984	835560	170080	456919	-	1.31846	1.46347e-06	4.77505	2.25552	up	1.30564	0.000110952	2.68649	1.42572	up
pmb2319	481.317	C23H48NO7P	LysoPC 15:0	Lipids	LPC	108273-89-8	1	447230	2.26911e+06	449285	1.65192e+06	-	1.32061	0.00112164	5.07369	2.34304	up	1.31603	1.05518e-05	3.67677	1.87844	up
pmb0865	517.317	C26H48NO7P	LysoPC 18:3(2n isomer)	Lipids	LPC	-	1	1.23207e+06	4.17039e+06	1.40328e+06	3.47767e+06	-	1.32127	1.92512e-05	3.38486	1.7591	up	1.31403	0.000695668	2.47824	1.30932	up
Lmhp008589	475.27	C23H42NO7P	LysoPE 18:3(2n isomer)	Lipids	LPE	-	1	152952	453957	139309	323366	-	1.32046	1.61601e-05	2.96797	1.56948	up	1.31339	1.52702e-05	2.32121	1.21488	up
pmd0136	523.364	C26H54NO7P	LysoPC 18:0(2n isomer)	Lipids	LPC	-	1	464449	3.26622e+06	481313	1.77252e+06	-	1.32048	0.00123592	7.03247	2.81403	up	1.31183	0.00570323	3.68267	1.88075	up
Zmyn004732	294.219	C18H30O3	2R-hydroxy-9Z,12Z,15Z-octadecatrienoic acid	Lipids	Free fatty acids	-	3	36489.2	110480	60013.4	62271.6	ko00592	1.3055	0.00165729	3.02774	1.59824	up	--	--	--	--	--
Lmhp011549	549.379	C28H56NO7P	LysoPC 20:1	Lipids	LPC	-	1	167552	698167	139460	384482	-	1.3163	0.00510567	4.16686	2.05896	up	1.31599	1.49072e-07	2.75693	1.46306	up
Lmhp009769	465.286	C22H44NO7P	LysoPE 17:1	Lipids	LPE	-	3	20487.6	83379	11840.1	48594.1	-	1.24575	0.00237329	4.06972	2.02493	up	--	--	--	--	--
Lmhp010515	509.348	C25H52NO7P	LysoPC 17:0(2n isomer)	Lipids	LPC	-	1	672349	2.29387e+06	720806	2.42428e+06	-	1.31963	0.000249048	3.41172	1.7705	up	1.31373	0.00201264	3.36328	1.74987	up
pmd0147	547.364	C28H54NO7P	LysoPC 20:2	Lipids	LPC	-	3	194310	1.53557e+06	177594	724292	-	1.32003	4.09618e-06	7.90267	2.98234	up	1.30777	3.56688e-05	4.07836	2.02799	up
Lmhp007598	533.348	C27H52NO7P	LysoPC 19:2(2n isomer)	Lipids	LPC	-	3	42749.9	180129	50178.2	216467	-	1.26481	0.0686341	4.21355	2.07504	up	1.31482	2.8427e-05	4.31397	2.10901	up
pmp001270	493.317	C24H48NO7P	LysoPC 16:1	Lipids	LPC	76790-27-7	1	686931	4.33238e+06	726746	3.07547e+06	-	1.32091	3.72479e-06	6.30687	2.65692	up	1.31617	5.30499e-05	4.23183	2.08128	up
Lmhp008924	531.332	C27H50NO7P	LysoPC 19:3	Lipids	LPC	-	2	11246.1	36145.2	13163.3	29272.8	-	1.29675	0.000205858	3.21401	1.68438	up	1.31135	0.000615463	2.22382	1.15304	up
pmb0883	481.317	C23H48NO7P	LysoPE 18:0	Lipids	LPE	69747-55-3	3	475742	2.92388e+06	341564	1.42461e+06	-	1.31784	0.0061368	6.14594	2.61963	up	1.31271	3.10394e-06	4.17085	2.06034	up
Lmhp008337	425.254	C19H40NO7P	LysoPE 14:0(2n isomer)	Lipids	LPE	-	3	7217.04	67290.2	6843.01	32456.1	-	1.31728	0.00890316	9.32379	3.22092	up	1.30795	0.00315192	4.74295	2.24579	up
Lmhp010190	521.348	C26H52NO7P	LysoPC 18:1(2n isomer)	Lipids	LPC	-	1	8.33003e+06	3.76508e+07	7.43319e+06	2.04213e+07	-	1.32069	0.000460973	4.51988	2.17629	up	1.3132	2.70271e-06	2.74732	1.45803	up
Lmhp008718	505.317	C25H48NO7P	LysoPC 17:2	Lipids	LPC	-	2	41365.8	223049	50041.8	193905	-	1.32074	7.43441e-05	5.3921	2.43085	up	1.31292	0.000303188	3.87485	1.95414	up
pmb2228	537.379	C27H56NO7P	LysoPC 19:0	Lipids	LPC	108273-88-7	3	14887.8	43268	9	43527.6	-	--	--	--	--	--	1.31267	0.0941864	4836.4	12.2397	up
pmd0160	453.286	C21H44NO7P	LysoPE 16:0(2n isomer)	Lipids	LPE	-	3	1.59404e+06	1.07416e+07	1.4994e+06	6.82231e+06	-	1.31999	0.000778251	6.73864	2.75246	up	1.31461	0.00119636	4.55002	2.18587	up
pmd0130	467.301	C22H46NO7P	LysoPC 14:0	Lipids	LPC	20559-16-4	1	224817	1.30866e+06	212651	731299	-	1.32129	0.000337	5.82099	2.54126	up	1.31599	1.97784e-06	3.43897	1.78198	up
pma1303	491.301	C24H46NO7P	LysoPC 16:2	Lipids	LPC	-	3	116319	586382	125033	329087	-	1.30619	0.00856542	5.04118	2.33376	up	1.29716	0.000151268	2.632	1.39616	up
pmp001281	521.348	C26H52NO7P	LysoPC 18:1	Lipids	LPC	-	1	1.09819e+07	5.13795e+07	9.00857e+06	2.68688e+07	-	1.32146	5.61445e-06	4.67855	2.22606	up	1.31608	5.29037e-08	2.98258	1.57656	up
Lmhp010514	505.317	C25H48NO7P	LysoPE 20:2(2n isomer)	Lipids	LPE	-	3	20012	184334	17711.9	82009.3	-	1.32112	2.68075e-06	9.21119	3.20339	up	1.31209	9.19673e-05	4.63018	2.21107	up
Lmhp008744	676.367	C33H56O14	1-α-Linolenoyl-glycerol-2,3-di-O-glucoside*	Lipids	Glycerol ester	-	3	6789.19	22918	7296.03	15417.9	-	1.31747	3.94951e-06	3.37566	1.75517	up	1.27122	0.00105301	2.11319	1.07943	up
pmd0146	547.364	C28H54NO7P	LysoPC 20:2(2n isomer)	Lipids	LPC	-	3	36002.9	217393	33163.2	104640	-	1.32092	0.000274446	6.0382	2.59412	up	1.31479	0.000685896	3.15532	1.65779	up
Lmhp009129	481.317	C23H48NO7P	LysoPC 15:0(2n isomer)	Lipids	LPC	-	1	547751	1.89565e+06	567205	1.67511e+06	-	1.31989	0.00150287	3.4608	1.7911	up	1.31595	0.000102719	2.95326	1.56231	up
Lmhp009590	507.332	C25H50NO7P	LysoPC 17:1	Lipids	LPC	-	1	227037	536921	156091	479984	-	1.32075	0.000124852	2.3649	1.24178	up	1.30505	0.000705973	3.07502	1.6206	up
pmf0400	340.334	C22H44O2	Docosanoic acid (Behenic acid)	Lipids	Free fatty acids	112-85-6	3	131986	82176.4	217477	91348.1	ko00073,ko01040	--	--	--	--	--	1.18308	0.0793191	0.420036	-1.25142	down
Lmhp007840	533.348	C27H52NO7P	LysoPC 19:2	Lipids	LPC	-	3	9	47557.2	9	40438.9	-	--	--	--	--	--	1.3162	0.00047881	4493.21	12.1335	up
Lmyn005812	676.367	C33H56O14	Gingerglycolipid A	Lipids	Glycerol ester	145937-22-0	1	44819.8	199283	60667.8	162121	-	1.30279	0.0139223	4.44632	2.15261	up	1.29523	0.0117829	2.67228	1.41807	up
Lmhp008513	676.367	C33H56O14	2-α-Linolenoyl-glycerol-1,3-di-O-glucoside*	Lipids	Glycerol ester	-	3	7169.02	25024.8	7655.35	18716.9	-	1.26791	0.00759215	3.49069	1.80351	up	1.27705	0.019396	2.44495	1.28981	up
Lmsn004901	368.365	C24H48O2	Tetracosanoic Acid (Lignoceric acid)	Lipids	Free fatty acids	557-59-5	3	23223.3	99132.6	48867	56242.1	ko01040	1.23714	0.0704132	4.26867	2.09379	up	--	--	--	--	--
Lmhp009349	501.286	C25H44NO7P	LysoPE 20:4(2n isomer)	Lipids	LPE	-	3	970.19	2527.2	566.348	1818.73	-	1.19093	0.0231867	2.60485	1.3812	up	--	--	--	--	--
Lmhp009497	501.286	C25H44NO7P	LysoPE 20:4	Lipids	LPE	-	3	970.19	2527.2	566.348	1818.73	-	1.19093	0.0231867	2.60485	1.3812	up	--	--	--	--	--
pmb0296	356.293	C21H40O4	1-Oleoyl-Sn-Glycerol	Lipids	Glycerol ester	129784-87-8	3	11036.5	37027.8	9	9	-	1.30207	0.0126456	3.35504	1.74633	up	--	--	--	--	--
Zmyn004714	298.251	C18H34O3	Ricinoleic acid	Lipids	Free fatty acids	141-22-0	2	78930.3	243253	55746	198041	-	1.28164	0.0188404	3.08187	1.6238	up	1.14528	0.121721	3.55255	1.82886	up
pmf0297	298.324	C20H42O	1-Eicosanol	Lipids	Free fatty acids	629-96-9	3	68784.6	126075	41342.1	99537.9	-	--	--	--	--	--	1.29473	0.00159428	2.40766	1.26763	up
Lmyn011997	338.318	C22H42O2	Erucic acid	Lipids	Free fatty acids	112-86-7	3	34014.7	84714.5	167020	29580.4	ko01040	1.28785	0.0216749	2.49053	1.31645	up	1.20466	0.036948	0.177107	-2.49731	down
Hmqp006235	515.297	C26H46NO7P	LysoPC 18:4	Lipids	LPC	-	3	16619.8	50475.8	21000.3	33682.8	-	1.199	0.00794412	3.03709	1.60269	up	--	--	--	--	--
pmf0289	335.159	C15H21N5O4	Riboprine	Nucleotides and derivatives	Nucleotides and derivatives	7724-76-7	3	2983.4	6810.04	4812.6	7656.89	ko00908,ko01110	1.26224	0.00183795	2.28265	1.19071	up	--	--	--	--	--
mws0847	149.07	C6H7N5	1-Methyladenine	Nucleotides and derivatives	Nucleotides and derivatives	5142-22-3	3	2.02429e+06	1.75881e+06	1.31757e+06	607411	-	--	--	--	--	--	1.00797	0.145994	0.461008	-1.11714	down
mws0668	284.076	C10H12N4O6	Xanthosine	Nucleotides and derivatives	Nucleotides and derivatives	146-80-5	3	952249	3.02052e+06	706818	569177	ko00230,ko00232,ko01100,ko01110,ko02010	1.30779	0.0104564	3.17198	1.66538	up	--	--	--	--	--
Zmjp000966	267.097	C10H13N5O4	Vidarabine*	Nucleotides and derivatives	Nucleotides and derivatives	5536-17-4	1	1.38803e+06	2.86444e+06	2.39028e+06	2.50649e+06	-	1.3139	0.00212158	2.06367	1.04521	up	--	--	--	--	--
MWS2984	152.045	C4H4N6O	8-Azaguanine	Nucleotides and derivatives	Nucleotides and derivatives	134-58-7	3	95980.5	277285	138386	207386	-	1.27824	0.0282722	2.88897	1.53056	up	--	--	--	--	--
pme1178	283.092	C10H13N5O5	Guanosine	Nucleotides and derivatives	Nucleotides and derivatives	118-00-3	1	7.92198e+06	2.6311e+07	1.17669e+07	2.40235e+07	ko00230,ko01100,ko02010	1.32056	0.000553145	3.32127	1.73173	up	1.11977	0.0304155	2.04162	1.02971	up
pme0230	267.097	C10H13N5O4	Adenosine*	Nucleotides and derivatives	Nucleotides and derivatives	58-61-7	1	1.33817e+06	2.87287e+06	2.38907e+06	2.54833e+06	ko00230,ko01100,ko02010	1.31832	0.000273048	2.14687	1.10223	up	--	--	--	--	--
pmb0998	363.058	C10H14N5O8P	Guanosine 5'-monophosphate	Nucleotides and derivatives	Nucleotides and derivatives	85-32-5	3	68265.4	156877	71310.2	74030.9	ko00230,ko01100	1.24583	0.0473098	2.29804	1.2004	up	--	--	--	--	--
mws1060	268.081	C10H12N4O5	9-(Arabinosyl)hypoxanthine	Nucleotides and derivatives	Nucleotides and derivatives	7013-16-3	1	157634	2.58096e+06	269606	1.13759e+06	-	1.32026	0.00114618	16.3731	4.03326	up	1.31345	0.000436218	4.21947	2.07706	up
pme0256	152.033	C5H4N4O2	Xanthine	Nucleotides and derivatives	Nucleotides and derivatives	69-89-6	3	165702	467683	156676	316954	ko00230,ko00232,ko01100,ko01110	1.3163	0.00468368	2.82244	1.49695	up	1.27785	0.00999	2.02299	1.01649	up
mws0863	214.024	C5H11O7P	2-Deoxyribose-5'-phosphate	Nucleotides and derivatives	Nucleotides and derivatives	102916-66-5	3	21833.2	27944.4	11796.3	24147.1	ko00030,ko01100	--	--	--	--	--	1.22733	0.0165372	2.04701	1.03352	up
pme0040	135.054	C5H5N5	Adenine	Nucleotides and derivatives	Nucleotides and derivatives	73-24-5	1	1.28927e+07	5.04693e+07	2.88807e+07	6.5098e+07	ko00230,ko00908,ko01100	1.27199	0.0016583	3.91458	1.96886	up	1.19095	0.0188848	2.25403	1.17251	up
pme1109	151.049	C5H5N5O	Guanine	Nucleotides and derivatives	Nucleotides and derivatives	73-40-5	2	323125	1.05785e+06	508044	798568	ko00230,ko01100	1.31838	0.00287572	3.27381	1.71097	up	--	--	--	--	--
mws0609	345.047	C10H12N5O7P	Guanosine 3',5'-cyclic monophosphate	Nucleotides and derivatives	Nucleotides and derivatives	7665-99-8	1	508219	2.53943e+06	469831	1.10436e+06	ko00230,ko01100	1.31519	0.00264871	4.99673	2.32098	up	1.29584	0.00648766	2.35054	1.23299	up
pme2060	203.117	C10H13N5	N6-Isopentenyladenine	Nucleotides and derivatives	Nucleotides and derivatives	2365-40-4	3	3350.99	1012.52	2611.85	3262.33	ko00908,ko01110,ko04075	1.01722	0.211591	0.302156	-1.72664	down	--	--	--	--	--
MWS4354	281.112	C11H15N5O4	N6-methyladenosine	Nucleotides and derivatives	Nucleotides and derivatives	1867-73-8	3	74301.8	252789	78398	171175	-	1.32084	2.21754e-05	3.40219	1.76646	up	1.30545	0.000923228	2.18342	1.12659	up
mws0976	244.07	C9H12N2O6	β-Pseudouridine	Nucleotides and derivatives	Nucleotides and derivatives	1445-07-4	3	29319.1	125163	34816.6	67962.5	ko00240,ko01100	1.25522	0.000345298	4.269	2.0939	up	--	--	--	--	--
Hmhp001812	281.112	C11H15N5O4	2'-O-Methyladenosine	Nucleotides and derivatives	Nucleotides and derivatives	2140-79-6	1	329763	933316	403340	664170	-	1.31766	0.000131629	2.83026	1.50094	up	--	--	--	--	--
ML10180524	243.085	C9H13N3O5	Cytarabine	Nucleotides and derivatives	Nucleotides and derivatives	147-94-4	3	897071	2.59279e+06	1.50234e+06	2.43195e+06	-	1.31047	3.07647e-05	2.89028	1.53121	up	--	--	--	--	--
pme3188	324.036	C9H13N2O9P	Uridine 5'-monophosphate	Nucleotides and derivatives	Nucleotides and derivatives	58-97-9	1	226382	700893	201231	330941	ko00240,ko01100,ko01240	1.31233	0.000951717	3.09607	1.63044	up	--	--	--	--	--
pme3732	243.085	C9H13N3O5	Cytidine	Nucleotides and derivatives	Nucleotides and derivatives	65-46-3	3	363163	822947	584500	885141	ko00240,ko01100,ko02010	1.27675	0.0169965	2.26605	1.18018	up	--	--	--	--	--
pme0033	136.038	C5H4N4O	Hypoxanthine	Nucleotides and derivatives	Nucleotides and derivatives	68-94-0	3	92849.2	292798	149015	261328	ko00230,ko01100	1.30472	0.0164733	3.15348	1.65695	up	--	--	--	--	--
pme1119	268.081	C10H12N4O5	Inosine	Nucleotides and derivatives	Nucleotides and derivatives	58-63-9	3	24294.1	213328	32131.7	98718.9	ko00230,ko01100,ko02010	1.29728	0.0352868	8.78106	3.13439	up	1.29939	0.00791434	3.07233	1.61933	up
mws0248	244.07	C9H12N2O6	Uridine	Nucleotides and derivatives	Nucleotides and derivatives	58-96-8	3	96743.1	844853	120507	592687	ko00240,ko01100,ko02010	1.31999	0.000850847	8.73296	3.12647	up	1.3058	3.65472e-05	4.91828	2.29815	up
pme3961	251.102	C10H13N5O3	2'-Deoxyadenosine	Nucleotides and derivatives	Nucleotides and derivatives	958-09-8	1	425008	1.16918e+06	715790	678951	ko00230,ko01100,ko02010	1.32051	1.67116e-05	2.75096	1.45993	up	--	--	--	--	--
MWSmce295	244.07	C9H12N2O6	1-beta-D-Arabinofuranosyluracil	Nucleotides and derivatives	Nucleotides and derivatives	3083-77-0	3	115461	475798	130825	360082	-	1.31615	2.12462e-05	4.12086	2.04294	up	1.29798	0.000115139	2.75241	1.46069	up
mws0724	299.087	C10H13N5O6	8-Hydroxyguanosine	Nucleotides and derivatives	Nucleotides and derivatives	3868-31-3	3	9	16236.8	9	24946.9	-	1.32109	0.00685175	1804.08	10.8171	up	1.31471	0.0325102	2771.88	11.4367	up
pme3174	323.052	C9H14N3O8P	Cytidine 5'-monophosphate(Cytidylic acid)	Nucleotides and derivatives	Nucleotides and derivatives	63-37-6	3	40684.3	54715.8	28424.1	9	ko00240,ko01100	--	--	--	--	--	1.31482	0.0384924	0.000316632	-11.6249	down
MWS5173	111.043	C4H5N3O	Isocytosine	Nucleotides and derivatives	Nucleotides and derivatives	108-53-2	3	89617.9	57155	57467	9	-	--	--	--	--	--	1.31599	0.00529791	0.000156612	-12.6405	down
Zmgn001448	176.069	C7H12O5	2-Propylmalic Acid*	Organic acids	Organic acids	-	2	1.98245e+07	2.39459e+07	2.01422e+07	8.47332e+06	ko00620	--	--	--	--	--	1.25482	0.00180812	0.420675	-1.24922	down
Lmbn001754	176.069	C7H12O5	3-Isopropylmalic Acid*	Organic acids	Organic acids	921-28-8	2	1.98245e+07	2.39459e+07	2.01422e+07	8.47332e+06	ko00290,ko01100,ko01110,ko01210,ko01230	--	--	--	--	--	1.25482	0.00180812	0.420675	-1.24922	down
Lmmn003323	272.235	C16H32O3	2-Hydroxyhexadecanoic acid	Organic acids	Organic acids	764-67-0	2	909261	2.3323e+06	984024	932907	-	1.29741	0.00871103	2.56505	1.35899	up	--	--	--	--	--
pmb3101	176.069	C7H12O5	2-Isopropylmalic Acid	Organic acids	Organic acids	49601-06-1	1	1.9383e+07	2.36572e+07	1.94659e+07	8.47587e+06	ko00290,ko00620,ko01100,ko01110,ko01210,ko01230	--	--	--	--	--	1.2309	0.00547819	0.435422	-1.19952	down
pme1654	210.126	C12H18O3	Jasmonic acid	Organic acids	Organic acids	77026-92-7	3	431200	885911	527226	600476	ko00592,ko01100,ko01110,ko04075	1.31611	0.00156044	2.05453	1.03881	up	--	--	--	--	--
pme3011	103.063	C4H9NO2	γ-Aminobutyric acid	Organic acids	Organic acids	56-12-2	3	1.4203e+06	7.99631e+06	2.32857e+06	7.1477e+06	ko00250,ko00330,ko00410,ko00650,ko00760,ko01100	1.31999	1.70418e-05	5.63	2.49314	up	1.31442	0.00130569	3.06956	1.61803	up
pme0295	145.074	C6H11NO3	4-Acetamidobutyric acid	Organic acids	Organic acids	3025-96-5	3	9	632133	9	600557	ko00330,ko01100	1.31839	0.0799364	70237.1	16.0999	up	1.31621	0.00109012	66728.6	16.026	up
mws0159	164.047	C9H8O3	Phenylpyruvic acid	Organic acids	Organic acids	156-06-9	3	9	49131.7	24200	26274.9	ko00360,ko00400,ko00960,ko01100,ko01110,ko01210,ko01230	1.32095	0.0209599	5459.07	12.4144	up	--	--	--	--	--
Lmsn015919	659.861	C6H18O24P6	Phytic acid	Organic acids	Organic acids	83-86-3	3	2648.21	2035.07	16409	1985.49	ko00562,ko01100,ko04070	--	--	--	--	--	1.31567	1.34826e-06	0.121	-3.04692	down
pme2380	146.022	C5H6O5	α-Ketoglutaric acid	Organic acids	Organic acids	328-50-7	3	343711	158745	173030	338191	ko00020,ko00040,ko00053,ko00220,ko00250,ko00300,ko00310,ko00340,ko00430,ko00630,ko00650,ko00660,ko01100,ko01110,ko01200,ko01210,ko01230,ko01240	1.18676	0.0140448	0.461857	-1.11448	down	--	--	--	--	--
pme2235	102.068	C5H10O2	Valeric acid	Organic acids	Organic acids	109-52-4	3	9	3696.5	1965.95	2342.6	-	1.32105	0.00795228	410.723	8.68202	up	--	--	--	--	--
mws2124	155.982	C2H5O6P	2-Phosphoglycolate	Organic acids	Organic acids	13147-57-4	3	61324	63776.2	9	26771.7	-	--	--	--	--	--	1.3147	0.0292722	2974.63	11.5385	up
MWSslk124	208.074	C11H12O4	2-Benzylsuccinic Acid	Organic acids	Organic acids	884-33-3	3	9439.07	7058.76	9	8698.46	-	--	--	--	--	--	1.31596	0.00473726	966.496	9.91662	up
pmf0096	89.9953	C2H2O4	Oxalic acid	Organic acids	Organic acids	144-62-7	3	24341	97586.1	17257.7	50553.7	ko00230,ko00630,ko01100	1.16464	0.00594429	4.00912	2.00329	up	1.22652	0.00532822	2.92933	1.55057	up
mws0972	132.079	C6H12O3	6-Hydroxyhexanoic acid	Organic acids	Organic acids	1191-25-9	3	9	42157.2	22676.5	38087.7	-	1.32003	0.0267341	4684.14	12.1936	up	--	--	--	--	--
pme2134	122.058	C4H10O4	D-Threitol	Others	Saccharides	2418-52-2	3	222157	1.27113e+06	529212	834587	-	1.31588	0.000176078	5.72175	2.51646	up	--	--	--	--	--
pme1383	169.074	C8H11NO3	Pyridoxine	Others	Vitamin	65-23-6	3	459147	2.3735e+06	651050	1.09313e+06	ko00750,ko01100,ko01240	1.27667	0.000996292	5.16938	2.36999	up	--	--	--	--	--
pme3311	339.996	C6H14O12P2	D-Fructose-1,6-biphosphate	Others	Saccharides	488-69-7	3	55039.3	44315.5	9	43863.5	ko00400,ko00710,ko01100,ko01110,ko01200	--	--	--	--	--	1.31529	0.0308071	4873.73	12.2508	up
MWSmce690	176.032	C6H8O6	Erythorbic Acid; Isoascorbic Acid	Others	Vitamin	89-65-6	3	330423	9	9	281408	-	1.32106	0.0207935	2.72378e-05	-15.164	down	1.31623	0.000633022	31267.6	14.9324	up
pmf0250	410.318	C28H42O2	γ-Tocotrienol	Others	Vitamin	14101-61-2	3	4186.65	4116.55	9	4034.95	ko00130,ko01100,ko01110	--	--	--	--	--	1.31614	0.00176812	448.328	8.80841	up
MWSmce039	123.032	C6H5NO2	Isonicotinic acid	Others	Vitamin	55-22-1	3	26612.4	27993.9	26643.8	9	-	--	--	--	--	--	1.31285	0.0607913	0.000337789	-11.5316	down
