# Supplementary material for: Combined Transcriptome and Metabolome Profiling Provide Insights into Cold Responses in Rapeseed (Brassica napus L.) Genotypes with Contrasting Cold-Stress Sensitivity
Source: Int J Mol Sci. 2022 Nov 4;23(21):13546. doi: 10.3390/ijms232113546 (PMC9657917; doi:10.3390/ijms232113546)
Supplement: Supplementary file 1 [file ijms-23-13546-s001.zip › ijms-1996176-Table S3.xlsx]

## Sheet: Table S3
Supplementary Table S3. List of saccharides that were accumulated in XY15 and GX74 siliques before and after cold stress treatment.
Index	Formula	Compounds	Class II	XY15CK	XY15LW	fold chang	log2foldchange	GX74CK	GX74LW	foldchange	log2fc	log2fc GX/XY	kegg_map
MWSmce285	C17H18O6	Agarotetrol	Saccharides	8250.35	8025.87	0.972791	-0.0397985	8568.31	8727.88	1.01862	0.0266208	0.120974	-
pmf0314	C20H34O	cis-Abienol	Saccharides	8482.61	8758.61	1.03254	0.0461929	8386	10232	1.22013	0.287039	0.22432	-
mws0437	C5H12O5	D-Arabitol*	Saccharides	18251.3	17259.1	0.945636	-0.0806426	19290.1	14651.3	0.759523	-0.396835	-0.23633	ko00040	ko01100
mws1155	C6H14O6	D-Mannitol	Saccharides	23584.6	20906.3	0.886438	-0.173909	18147.9	15697.1	0.864952	-0.209308	-0.413442	ko00051	ko01100	ko02010
Zmyn000083	C6H14O12P2	D-Glucose 1,6-bisphosphate	Saccharides	43794.6	48663.5	1.11118	0.152087	27915.5	30519	1.09326	0.12864	-0.67313	ko00500	ko01100
pme0513	C5H12O5	Xylitol	Saccharides	30010.7	35857.5	1.19483	0.2568	26663.4	31469	1.18024	0.239075	-0.188341	ko00040	ko01100	ko02010
mws4174	C8H15NO6	N-Acetyl-D-mannosamine	Saccharides	44321.3	70153.9	1.58285	0.662524	46816.4	40646.3	0.868206	-0.203891	-0.787399	ko00520	ko01100
mws0213	C5H12O5	Ribitol*	Saccharides	28676	38341	1.33704	0.419041	26303.9	43201.1	1.64238	0.715789	0.172182	ko00040	ko00740	ko01100
pme3311	C6H14O12P2	D-Fructose-1,6-biphosphate	Saccharides	55039.3	44315.5	0.80516	-0.312653	9	43863.5	4873.73	12.2508	-0.0147878	ko00400	ko00710	ko01100	ko01110	ko01200
MWSmce203	C12H22O11	D-Cellobiose	Saccharides	33687.1	50671.7	1.50419	0.588985	24073.5	46622.8	1.93668	0.953587	-0.120145	-
mws4175	C6H8O6	D-Glucurono-6,3-lactone	Saccharides	60897.9	46561.9	0.764589	-0.387243	44844	48300	1.07707	0.107108	0.0528727	ko00053	ko01100
pme1261	C9H19NO4	D-Panthenol	Saccharides	99030.5	73776	0.744982	-0.424722	57594.7	50494.6	0.876724	-0.189806	-0.547021	ko00770
mws0214	C6H14O6	D-Sorbitol	Saccharides	73364.4	55088.6	0.750889	-0.413328	50709.5	55673.5	1.09789	0.134733	0.0152372	ko00051	ko00052	ko01100	ko02010
pma0134	C4H8O4	D-Threose	Saccharides	92115.2	53091	0.576354	-0.794972	51154.4	59970.6	1.17234	0.229397	0.175787	-
MWS1983	C12H24O11	Maltitol	Saccharides	57686.1	53016.8	0.919057	-0.121775	75525.4	65250.2	0.86395	-0.21098	0.299533	-
pmf0139	C6H12O6	D-Galactose*	Saccharides	111689	128386	1.14949	0.200994	53963.6	71457.8	1.32418	0.405104	-0.84532	ko00052	ko01100
Lmqn000351	C12H22O10	Rutinose	Saccharides	66918.5	78556	1.17391	0.231317	60206.9	78453.8	1.30307	0.381914	-0.00187828	-
Zmpn000095	C6H15O9P	Sorbitol-6-phosphate	Saccharides	70106	105662	1.50717	0.591841	64406.9	85780.3	1.33185	0.413432	-0.300731	ko00051	ko01100
pmf0348	C10H20O3	2,6-Dimethyl-7-octene-2,3,6-triol	Saccharides	98170.5	103787	1.05721	0.0802594	69498.7	92327	1.32847	0.409766	-0.168797	-
mws2523	C12H23O14P	Trehalose 6-phosphate	Saccharides	77235.8	94316.9	1.22116	0.288247	80784	109287	1.35283	0.435975	0.212529	ko00500	ko01100	ko01110
Zmyn000110	C6H14NO8P	D-Glucosamine 1-phosphate	Saccharides	146696	120605	0.822145	-0.282535	111998	116918	1.04393	0.0620242	-0.0447998	ko00520	ko01100
MWSslk235	C6H14O6	Allitol	Saccharides	128407	122451	0.953616	-0.0685191	129597	149333	1.15228	0.204491	0.286329	-
MWS0442	C18H32O16	Maltotriose	Saccharides	198724	182101	0.916355	-0.126021	202740	153450	0.756881	-0.401862	-0.24697	ko02010
Zmzn000078	C3H7O6P	Dihydroxyacetone phosphate	Saccharides	233028	236908	1.01665	0.0238256	147911	156467	1.05784	0.0811263	-0.59847	ko00010	ko00040	ko00051	ko00052	ko00561	ko00562	ko00564	ko00640	ko00710	ko00760	ko01100	ko01110	ko01200	ko01230
pmf0256	C6H14O	3-Methyl-1-pentanol	Saccharides	187666	156151	0.83207	-0.265222	171803	164328	0.956491	-0.0641763	0.0736319	-
mws0854	C6H12O5	Rhamnose	Saccharides	177197	271986	1.53494	0.618179	279035	178241	0.638777	-0.646616	-0.609704	ko00051	ko01100
Zmzn000079	C4H9O7P	D-Erythrose-4-phosphate	Saccharides	255595	239116	0.935527	-0.0961496	203106	205126	1.00994	0.0142721	-0.221202	ko00030	ko00400	ko00710	ko00750	ko00998	ko01100	ko01110	ko01200	ko01230	ko01240
mws1189	C6H10O7	D-Galacturonic acid*	Saccharides	155732	158863	1.0201	0.0287168	177980	214029	1.20255	0.266094	0.430022	ko00040	ko00053	ko00520	ko01100	ko01240	ko02010
pme3705	C6H10O7	D-Glucoronic acid*	Saccharides	153641	144952	0.943446	-0.0839883	159786	216047	1.35211	0.43521	0.575775	ko00040	ko00053	ko00520	ko00562	ko01100	ko01240
mws1499	C5H10O5	D-Arabinose*	Saccharides	245443	285192	1.16195	0.216547	242082	233384	0.964072	-0.0527867	-0.289228	ko00040	ko00053
mws2608	C8H15NO6	N-Acetyl-D-galactosamine	Saccharides	203985	222470	1.09062	0.125151	236199	246748	1.04466	0.0630388	0.149427	ko00052	ko01100
MWSmce682	C5H10O5	DL-Xylose*	Saccharides	276205	297294	1.07635	0.106153	258528	260227	1.00657	0.00945408	-0.192118	-
MWS4305	C4H8O4	Erythrose	Saccharides	361069	300546	0.832378	-0.264689	212953	283155	1.32966	0.411055	-0.0859964	-
MWS0559	C6H10O5	1,6-anhydro-β-D-glucose	Saccharides	369008	345751	0.936973	-0.0939199	355157	321481	0.905181	-0.143721	-0.104999	-
pme2253	C6H10O6	L-Gulono-1,4-Lactone	Saccharides	210185	316134	1.50407	0.588875	288209	370434	1.2853	0.362102	0.228683	ko00053	ko01100	ko01240
Zmgn000173	C5H10O5	D-Ribose	Saccharides	356534	523993	1.46969	0.555508	338767	393252	1.16084	0.215164	-0.414093	ko00030	ko01100	ko02010
ML10171848	C5H8O5	D-Arabinono-1,4-lactone*	Saccharides	258444	379176	1.46715	0.553017	260853	398276	1.52682	0.610534	0.0709017	ko00053
Zmyn000230	C5H8O5	2-Dehydro-3-deoxy-L-arabinonate*	Saccharides	626947	623577	0.994625	-0.00777507	653732	408060	0.624201	-0.679918	-0.611788	ko00053	ko01100
Lmsn000954	C8H16O6	Dambonitol	Saccharides	713246	726451	1.01851	0.0264656	460654	481560	1.04538	0.0640332	-0.593149	-
mws0264	C12H22O11	D-Trehalose*	Saccharides	660415	1.00284e+06	1.5185	0.602649	566277	739022	1.30505	0.384108	-0.440405	ko00500	ko01100	ko01110	ko02010
mws1333	C12H22O11	Melibiose	Saccharides	679588	833091	1.22588	0.293815	667216	739819	1.10882	0.149019	-0.171302	ko00052	ko01100	ko02010
Zmgn000447	C3H7O7P	3-Phospho-D-glyceric acid	Saccharides	1.42543e+06	1.04896e+06	0.735892	-0.442435	980161	824161	0.840842	-0.250093	-0.347963	ko00010	ko00030	ko00260	ko00270	ko00561	ko00630	ko00710	ko01100	ko01110	ko01200	ko01230	ko01240
pme2134	C4H10O4	D-Threitol	Saccharides	222157	1.27113e+06	5.72175	2.51646	529212	834587	1.57704	0.657216	-0.606975	-
Hmcn000192	C7H14O7	Sedoheptulose	Saccharides	1.15071e+06	1.2754e+06	1.10836	0.148428	1.09105e+06	1.11561e+06	1.02251	0.0321097	-0.193123	ko00710	ko01100
pme2755	C8H15NO6	N-Acetyl-D-glucosamine	Saccharides	995003	999519	1.00454	0.00653374	1.11402e+06	1.20745e+06	1.08386	0.116185	0.272659	ko00520	ko01100	ko02010
pme0519	C12H22O11	D-Sucrose*	Saccharides	1.15107e+06	1.2751e+06	1.10775	0.147628	1.21342e+06	1.2669e+06	1.04408	0.0622328	-0.00929919	ko00052	ko00500	ko01100	ko01110	ko02010
mws5038	C12H22O11	Isomaltulose*	Saccharides	1.7401e+06	1.72512e+06	0.991389	-0.0124772	1.7236e+06	1.6286e+06	0.944887	-0.0817866	-0.083057	-
Lmsn000381	C12H22O11	D-Maltose*	Saccharides	1.32752e+06	1.78987e+06	1.34828	0.431117	1.51019e+06	1.66253e+06	1.10087	0.13865	-0.106471	-
MA10039641	C12H22O11	Lactobiose	Saccharides	2.56152e+06	2.38582e+06	0.931409	-0.102513	2.21788e+06	2.01239e+06	0.907347	-0.140274	-0.245578	ko00052	ko01100	ko02010
pmf0174	C10H22O	1-Decanol	Saccharides	2.55249e+06	2.18752e+06	0.857016	-0.222607	2.36609e+06	2.04042e+06	0.862358	-0.213641	-0.100435	-
MWSmce165	C6H14O5	L-Fucitol	Saccharides	2.21367e+06	2.16704e+06	0.978933	-0.0307183	1.68694e+06	2.18827e+06	1.29719	0.375385	0.0140652	-
Zmpn000199	C6H10O8	D-Galactaric acid*	Saccharides	2.65173e+06	2.69764e+06	1.01731	0.0247663	2.43401e+06	2.51766e+06	1.03437	0.04875	-0.0996147	ko00053	ko01100
Zmyn000108	C6H10O8	D-Saccharic acid*	Saccharides	2.81322e+06	2.91887e+06	1.03755	0.0531868	2.50045e+06	2.70843e+06	1.08318	0.115267	-0.107956	ko00053	ko01100
pme0534	C6H12O7	Gluconic acid	Saccharides	3.19843e+06	3.97683e+06	1.24337	0.314254	2.8101e+06	3.29884e+06	1.17392	0.231338	-0.269661	ko00030	ko01100	ko01110	ko01200
mws0889	C4H8O5	D-Threonic Acid	Saccharides	4.35979e+06	5.34041e+06	1.22492	0.292691	3.88261e+06	3.44131e+06	0.886339	-0.174069	-0.63399	-
mws1080	C12H22O11	Galactinol	Saccharides	5.38204e+06	6.62764e+06	1.23144	0.300341	5.44479e+06	5.31644e+06	0.976427	-0.0344161	-0.318036	ko00052	ko01100
pme3163	C7H15O10P	D-Sedoheptuiose 7-phosphate	Saccharides	5.75318e+06	4.13039e+06	0.717933	-0.47808	2.92658e+06	5.56065e+06	1.90005	0.926038	0.428975	-
pmb3081	C6H11PO11	Glucarate O-Phosphoric acid	Saccharides	5.87698e+06	4.62882e+06	0.787619	-0.34443	3.17944e+06	5.74727e+06	1.80764	0.854104	0.312231	-
MWSmce576	C6H12O6	L-Glucose*	Saccharides	8.96882e+06	7.83364e+06	0.87343	-0.195236	9.64102e+06	9.17954e+06	0.952134	-0.0707638	0.228739	-
mws4170	C6H12O6	D-Glucose*	Saccharides	8.99322e+06	8.00262e+06	0.889851	-0.168365	9.54319e+06	9.31743e+06	0.976343	-0.0345397	0.219458	ko00010	ko00030	ko00052	ko00500	ko00520	ko00524	ko00901	ko01100	ko01110	ko02010
mws1164	C6H12O6	D-Fructose*	Saccharides	9.05546e+06	7.92181e+06	0.87481	-0.192958	9.74567e+06	9.59508e+06	0.984548	-0.0224672	0.276464	-
MWS2442	C6H13O9P	D-Fructose 6-Phosphate*	Saccharides	8.6979e+06	1.12845e+07	1.29738	0.375598	7.68819e+06	9.98305e+06	1.29849	0.376837	-0.176784	ko00052	ko00500	ko00710	ko01100	ko01110	ko01200
pmf0138	C6H12O6	D-Mannose*	Saccharides	9.90336e+06	9.29657e+06	0.938728	-0.0912206	1.06285e+07	1.04647e+07	0.98459	-0.0224054	0.170763	ko00051	ko00052	ko00520	ko01100	ko02010
Hmln000297	C6H12O6	Inositol*	Saccharides	1.15575e+07	1.03406e+07	0.894714	-0.160502	1.19328e+07	1.17935e+07	0.988325	-0.0169427	0.189665	ko00052	ko00053	ko00562	ko01100	ko01110	ko02010	ko04070
mws1090	C6H13O9P	Glucose-1-phosphate*	Saccharides	1.15745e+07	1.40422e+07	1.2132	0.278819	9.84797e+06	1.25368e+07	1.27303	0.348271	-0.163596	ko00010	ko00040	ko00052	ko00500	ko00520	ko00523	ko00561	ko01100	ko01110	ko01240
mws0866	C6H13O9P	D-Glucose 6-phosphate*	Saccharides	1.20023e+07	1.4945e+07	1.24518	0.31635	1.05885e+07	1.2922e+07	1.22038	0.28733	-0.209836	ko00500	ko00524	ko00562	ko00998	ko01100	ko01110
mws0344	C5H10O6	D-Xylonic acid	Saccharides	1.96836e+07	2.00435e+07	1.01829	0.0261426	1.64141e+07	1.83572e+07	1.11838	0.161413	-0.126788	ko00040	ko01100
Lmbn000198	C4H6O5	3-Dehydro-L-Threonic Acid*	Saccharides	4.37466e+07	3.72568e+07	0.851652	-0.231664	4.10475e+07	4.28375e+07	1.04361	0.0615772	0.201367	ko00053	ko01100
