# Supplementary material for: Combined Transcriptome and Metabolome Profiling Provide Insights into Cold Responses in Rapeseed (Brassica napus L.) Genotypes with Contrasting Cold-Stress Sensitivity
Source: Int J Mol Sci. 2022 Nov 4;23(21):13546. doi: 10.3390/ijms232113546 (PMC9657917; doi:10.3390/ijms232113546)
Supplement: Supplementary file 1 [file ijms-23-13546-s001.zip › ijms-1996176-Table S4.xlsx]

## Sheet: Table S4 
Supplementary Table S4. Summary of RNA-Seq data and mapping metrics of two contrasting genotypes of Brassica napus L. (Cold sensitive genotype, XY15, and cold tolerant genotype, GX74). Analyses were done on 12 libraries (2 genotypes × 2 conditions [before cold stress (CK) and after cold stress (LW)] × 3 biological repeats (1,2,3)].
Sample	Raw Reads	Total Reads	Clean Base(G)	Reads mapped	Unique mapped	Control quality			Alignment (%)
						Error Rate(%)	Q20(%)	GC Content(%)	Exon	Intron	Intergenic
XY15CK1	52591746	48597880	7.29	44117740 (90.78)	42081589 (86.59)	0.02	98.09	47.19	94.26	2.12	3.62
XY15CK2	57465606	52687596	7.9	47672101 (90.48)	45470328 (86.30)	0.03	98.01	47.32	94.56	2.01	3.43
XY15CK3	45290800	41540118	6.23	37629342 (90.59%)	35919736 (86.47)	0.03	98.03	47.26	94.48	2.05	3.47
XY15CK (mean)	5.17827e+07	4.76085e+07	7.14	43139728 (90.62)	41157218 (86.45)	0.0266667	98.0433	47.2567	94.4333	2.06	3.50667
XY15LW1	46705616	43218656	6.48	39232998 (90.87)	37426028 (86.60)	0.03	97.85	47.26	94.44	2.04	3.52
XY15LW2	52091274	48659630	7.3	44207752 (90.85)	42201926 (86.73)	0.03	97.84	47.29	94.38	2.08	3.54
XY15LW3	43883028	41584604	6.24	37845214 (91.01)	36166437 (86.97)	0.02	98.08	47.14	94.18	2.18	3.64
XY15LW (mean)	4.756e+07	44487630	6.67333	40428655 (90.88)	38598130 (86.77)	0.0266667	97.9233	47.23	94.3333	2.1	3.56667
GX74CK1	52243210	49681518	7.45	45401947 (91.39)	43225424 (87.01)	0.03	97.92	46.44	93.28	2.46	4.26
GX74CK2	44553472	42208124	6.33	38429054 (91.05)	36605014 (86.73)	0.02	98.05	46.84	93.96	2.19	3.85
GX74CK3	46479102	44003610	6.6	39942566 (90.77)	38108349 (86.60)	0.03	97.83	46.92	94.12	2.13	3.75
GX74CK (mean)	4.77586e+07	4.52978e+07	6.79333	41257856 (91.07)	39312929 (86.78)	0.0266667	97.9333	46.7333	93.7867	2.26	3.95333
GX74LW1	46040686	43606614	6.54	39520550 (90.63)	37646971 (86.33)	0.03	97.56	46.6	93.53	2.38	4.09
GX74LW2	49489624	47133440	7.07	42773811 (90.75)	40962497 (86.91)	0.03	97.65	46.7	94.5	1.98	3.52
GX74LW3	53550598	49741832	7.46	45071521 (90.61)	42955372 (86.36)	0.03	97.81	46.8	93.66	2.35	3.99
GX74LW	49693636	4.68273e+07	7.02333	42455294 (90.66)	40521613 (86.53)	0.03	97.6733	46.7	93.8967	2.23667	3.86667
Grand mean	4.91987e+07	4.60553e+07	6.9075	41820383 (90.81)	39897473 (86.63)	0.0275	97.8933	46.98	94.1125	2.16417	3.72333
