# Supplementary material for: Combined Transcriptome and Metabolome Profiling Provide Insights into Cold Responses in Rapeseed (Brassica napus L.) Genotypes with Contrasting Cold-Stress Sensitivity
Source: Int J Mol Sci. 2022 Nov 4;23(21):13546. doi: 10.3390/ijms232113546 (PMC9657917; doi:10.3390/ijms232113546)
Supplement: Supplementary file 1 [file ijms-23-13546-s001.zip › ijms-1996176-Table S5.xlsx]

## Sheet: Table S5
Supplementary Table S5. Details of the differentially expressed genes enriched in different pathways in XY15 and GX74 siliques before and after cold stress treatment.
Pathway	Gene ID	XY15CK	XY15LW	GX74CK	GX74LW	XY(CK/LW)	GX(CK/LW)	EC Number	KO	Description
Amino Sugar and nucleotide sugar metabolism	GSBRNA2T00090607001	16.2467	34.3567	12.6667	28.13	1.09977	1.18319	EC:1.1.1.22	K00012	UDPglucose 6-dehydrogenase
Amino Sugar and nucleotide sugar metabolism	GSBRNA2T00151748001	1.99333	0.873333	0	0	-1.16663	0	EC:1.1.1.22	K00012	UDPglucose 6-dehydrogenase
Amino Sugar and nucleotide sugar metabolism	GSBRNA2T00035215001	0	0	40.9467	102.943	0	1.35912	EC:1.1.1.22	K00012	UDPglucose 6-dehydrogenase
Amino Sugar and nucleotide sugar metabolism	GSBRNA2T00135519001	0	0	29.3633	65.7133	0	1.18688	EC:1.1.1.22	K00012	UDPglucose 6-dehydrogenase
Amino Sugar and nucleotide sugar metabolism	GSBRNA2T00135520001	0	0	47.3267	132.547	0	1.51622	EC:1.1.1.22	K00012	UDPglucose 6-dehydrogenase
Amino Sugar and nucleotide sugar metabolism	GSBRNA2T00114835001	4.30667	1.12667	0	0	-1.90977	0	EC:1.6.2.2	K00326	cytochrome-b5 reductase
Amino Sugar and nucleotide sugar metabolism	GSBRNA2T00021139001	0	0	1.12333	3.75667	0	1.77032	EC:2.7.1.1	K00844	hexokinase
Amino Sugar and nucleotide sugar metabolism	GSBRNA2T00043321001	0	0	3.19333	10.02	0	1.675	EC:2.7.1.1	K00844	hexokinase
Amino Sugar and nucleotide sugar metabolism	GSBRNA2T00072069001	0	0	1.97	4.53667	0	1.22265	EC:2.7.1.1	K00844	hexokinase
Amino Sugar and nucleotide sugar metabolism	GSBRNA2T00081329001	0	0	0.97	2.35333	0	1.30817	EC:2.7.1.1	K00844	hexokinase
Amino Sugar and nucleotide sugar metabolism	GSBRNA2T00116356001	0	0	0.83	2.06	0	1.34511	EC:2.7.1.1	K00844	hexokinase
Amino Sugar and nucleotide sugar metabolism	GSBRNA2T00122910001	0	0	0.97	2.19	0	1.20818	EC:2.7.1.1	K00844	hexokinase
Amino Sugar and nucleotide sugar metabolism	GSBRNA2T00110412001	8.23	2.36	0	0	-1.77973	0	EC:2.7.1.4	K00847	fructokinase
Amino Sugar and nucleotide sugar metabolism	GSBRNA2T00149137001	4.61	1.41333	0	0	-1.68224	0	EC:2.7.1.4	K00847	fructokinase
Amino Sugar and nucleotide sugar metabolism	GSBRNA2T00067439001	0	0	1.94333	6.28333	0	1.72597	EC:2.7.7.13	K00966	mannose-1-phosphate guanylyltransferase
Amino Sugar and nucleotide sugar metabolism	GSBRNA2T00114672001	0.8	0.246667	0	0	-1.67609	0	EC:2.7.7.27	K00975	glucose-1-phosphate adenylyltransferase
Amino Sugar and nucleotide sugar metabolism	GSBRNA2T00025836001	0	0	19.8533	46.1633	0	1.24868	EC:3.2.1.14	K01183	chitinase
Amino Sugar and nucleotide sugar metabolism	GSBRNA2T00073426001	0	0	12.2433	30.4033	0	1.34226	EC:3.2.1.14	K01183	chitinase
Amino Sugar and nucleotide sugar metabolism	GSBRNA2T00025603001	0	0	3.18333	7.63	0	1.29043	EC:3.2.1.14	K01183	chitinase
Amino Sugar and nucleotide sugar metabolism	GSBRNA2T00004496001	0	0	1.75333	4.18333	0	1.28296	EC:3.2.1.14	K01183	chitinase
Amino Sugar and nucleotide sugar metabolism	GSBRNA2T00079742001	1.49	0.513333	0	0	-1.50778	0	EC:3.2.1.14	K01183	chitinase
Amino Sugar and nucleotide sugar metabolism	GSBRNA2T00054065001	0	0	0.506667	1.83333	0	1.86015	EC:4.2.1.47	K01711	GDPmannose 4,6-dehydratase
Amino Sugar and nucleotide sugar metabolism	GSBRNA2T00090826001	0	0	0.673333	1.8	0	1.45095	EC:4.2.1.47	K01711	GDPmannose 4,6-dehydratase
Amino Sugar and nucleotide sugar metabolism	GSBRNA2T00004782001	0	0	4.51667	0	0	-7.32216	EC:5.1.3.2	K01784	UDP-glucose 4-epimerase
Amino Sugar and nucleotide sugar metabolism	GSBRNA2T00056331001	0	0	3.09	1.12	0	-1.43248	EC:5.3.1.9	K01810	glucose-6-phosphate isomerase
Amino Sugar and nucleotide sugar metabolism	GSBRNA2T00041222001	0	0	22.3867	10.28	0	-1.09334	EC:5.3.1.9	K01810	glucose-6-phosphate isomerase
Amino Sugar and nucleotide sugar metabolism	GSBRNA2T00004960001	0	0	0.68	1.81	0	1.43761	EC:5.4.2.2	K01835	phosphoglucomutase
Amino Sugar and nucleotide sugar metabolism	GSBRNA2T00140674001	0	0	1.89667	0.626667	0	-1.58264	EC:5.4.2.3	K01836	phosphoacetylglucosamine mutase
Amino Sugar and nucleotide sugar metabolism	GSBRNA2T00008409001	0	0	18.1	37.6667	0	1.08666	EC:5.1.3.6	K08679	UDP-glucuronate 4-epimerase
Amino Sugar and nucleotide sugar metabolism	GSBRNA2T00099706001	0	0	31.81	62.64	0	1.00732	EC:5.1.3.6	K08679	UDP-glucuronate 4-epimerase
Amino Sugar and nucleotide sugar metabolism	GSBRNA2T00101528001	0	0	2.56	1.14	0	-1.1362	EC:5.1.3.6	K08679	UDP-glucuronate 4-epimerase
Amino Sugar and nucleotide sugar metabolism	GSBRNA2T00050251001	12.52	26.5833	5.27	21.9733	1.10051	2.08642	EC:5.1.3.5	K12448	UDP-arabinose 4-epimerase
Amino Sugar and nucleotide sugar metabolism	GSBRNA2T00007208001	0	0	11.51	29.58	0	1.3907	EC:5.1.3.5	K12448	UDP-arabinose 4-epimerase
Amino Sugar and nucleotide sugar metabolism	GSBRNA2T00068899001	0	0	19.74	40.1933	0	1.05532	EC:4.2.1.76	K12450	UDP-glucose 4,6-dehydratase
Amino Sugar and nucleotide sugar metabolism	GSBRNA2T00138683001	0	0	0.486667	0.143333	0	-1.70608	EC:2.4.1.- 5.4.99.30	K13379	reversibly glycosylated polypeptide / UDP-arabinopyranose mutase
Amino Sugar and nucleotide sugar metabolism	GSBRNA2T00151737001	3	1.17667	0	0	-1.32744	0	EC:2.4.1.- 5.4.99.30	K13379	reversibly glycosylated polypeptide / UDP-arabinopyranose mutase
Amino Sugar and nucleotide sugar metabolism	novel.6120	0	0	4.34	9.05667	0	1.08956	EC:2.4.1.43	K13648	alpha-1,4-galacturonosyltransferase
Amino Sugar and nucleotide sugar metabolism	GSBRNA2T00005788001	1.58333	0.586667	0	0	-1.42654	0	EC:3.2.1.37	K15920	xylan 1,4-beta-xylosidase
Amino Sugar and nucleotide sugar metabolism	GSBRNA2T00123467001	0	0	6.09	1.52667	0	-1.95637	EC:3.2.1.14	K20547	basic endochitinase B
Amino Sugar and nucleotide sugar metabolism	GSBRNA2T00110662001	0.716667	5.91333	3.30333	7.99333	3.08732	1.29991	EC:3.2.1.14	K20547	basic endochitinase B
Amino Sugar and nucleotide sugar metabolism	GSBRNA2T00111518001	0	0	1.38	2.70667	0	1.00167	EC:3.2.1.14	K20547	basic endochitinase B
Galactose metabolism	GSBRNA2T00021139001	0	0	1.12333	3.75667	0	1.77032	EC:2.7.1.1	K00844	hexokinase
Galactose metabolism	GSBRNA2T00043321001	0	0	3.19333	10.02	0	1.675	EC:2.7.1.1	K00844	hexokinase
Galactose metabolism	GSBRNA2T00072069001	0	0	1.97	4.53667	0	1.22265	EC:2.7.1.1	K00844	hexokinase
Galactose metabolism	GSBRNA2T00081329001	0	0	0.97	2.35333	0	1.30817	EC:2.7.1.1	K00844	hexokinase
Galactose metabolism	GSBRNA2T00116356001	0	0	0.83	2.06	0	1.34511	EC:2.7.1.1	K00844	hexokinase
Galactose metabolism	GSBRNA2T00122910001	0	0	0.97	2.19	0	1.20818	EC:2.7.1.1	K00844	hexokinase
Galactose metabolism	GSBRNA2T00121159001	0	0	3.63667	7.41333	0	1.05637	EC:2.7.1.11	K00850	6-phosphofructokinase 1
Galactose metabolism	GSBRNA2T00156407001	0	0	0.453333	1.79	0	2.01567	EC:2.7.1.11	K00850	6-phosphofructokinase 1
Galactose metabolism	GSBRNA2T00108990001	0	0	3.42333	1.50333	0	-1.15493	EC:3.2.1.23	K01190	beta-galactosidase
Galactose metabolism	GSBRNA2T00126438001	0	0	14.43	6.35	0	-1.15603	EC:3.2.1.23	K01190	beta-galactosidase
Galactose metabolism	GSBRNA2T00004102001	0.796667	2.18667	0	0	1.47475	0	EC:3.2.1.26	K01193	beta-fructofuranosidase
Galactose metabolism	GSBRNA2T00004782001	0	0	4.51667	0	0	-7.32216	EC:5.1.3.2	K01784	UDP-glucose 4-epimerase
Galactose metabolism	GSBRNA2T00101422001	0	0	3.07	6.2	0	1.04277	EC:5.1.3.3	K01785	aldose 1-epimerase
Galactose metabolism	GSBRNA2T00004960001	0	0	0.68	1.81	0	1.43761	EC:5.4.2.2	K01835	phosphoglucomutase
Galactose metabolism	GSBRNA2T00032494001	0	0	3.63667	1.68667	0	-1.08093	EC:2.4.1.82	K06617	raffinose synthase
Galactose metabolism	GSBRNA2T00064085001	0.193333	0.78	4.92333	18.71	2.01904	1.95276	EC:3.2.1.23	K12309	beta-galactosidase
Galactose metabolism	GSBRNA2T00071518001	0.0733333	0.633333	0	0	3.09832	0	EC:3.2.1.23	K12309	beta-galactosidase
Galactose metabolism	GSBRNA2T00100044001	0.13	0.546667	0	0	2.07649	0	EC:3.2.1.23	K12309	beta-galactosidase
Galactose metabolism	GSBRNA2T00130886001	0.0866667	0.456667	0	0	2.39766	0	EC:3.2.1.23	K12309	beta-galactosidase
Galactose metabolism	GSBRNA2T00004621001	0	0	4.7	10.2233	0	1.148	EC:3.2.1.23	K12309	beta-galactosidase
Galactose metabolism	GSBRNA2T00088132001	0	0	5.38667	12.56	0	1.25272	EC:3.2.1.23	K12309	beta-galactosidase
Galactose metabolism	GSBRNA2T00126596001	0	0	5.27333	13.3	0	1.36149	EC:3.2.1.23	K12309	beta-galactosidase
Galactose metabolism	GSBRNA2T00126597001	0	0	2.3	5.46667	0	1.27237	EC:3.2.1.23	K12309	beta-galactosidase
Galactose metabolism	GSBRNA2T00132979001	0.736667	2.08333	0	0	1.53494	0	EC:2.4.1.123	K18819	inositol 3-alpha-galactosyltransferase
Galactose metabolism	GSBRNA2T00073407001	0.193333	3.35333	0.316667	1.55333	4.11135	2.32889	EC:2.4.1.123	K18819	inositol 3-alpha-galactosyltransferase
Glycolysis / Gluconeogenesis	GSBRNA2T00020588001	0	0	3.62333	7.68667	0	1.11784	EC:1.1.1.2	K00002	alcohol dehydrogenase (NADP+)
Glycolysis / Gluconeogenesis	GSBRNA2T00085640001	0	0	1.56	3.8	0	1.30657	EC:1.1.1.2	K00002	alcohol dehydrogenase (NADP+)
Glycolysis / Gluconeogenesis	GSBRNA2T00124900001	0	0	0.596667	1.82333	0	1.64083	EC:1.1.1.2	K00002	alcohol dehydrogenase (NADP+)
Glycolysis / Gluconeogenesis	GSBRNA2T00119518001	1.35	2.68	0	0	1.00788	0	EC:1.1.1.284 1.1.1.1	K00121	S-(hydroxymethyl)glutathione dehydrogenase / alcohol dehydrogenase
Glycolysis / Gluconeogenesis	GSBRNA2T00149198001	0	0	0.726667	2.25667	0	1.6445	EC:1.1.1.284 1.1.1.1	K00121	S-(hydroxymethyl)glutathione dehydrogenase / alcohol dehydrogenase
Glycolysis / Gluconeogenesis	GSBRNA2T00088119001	0	0	3.35	9.28	0	1.51414	EC:1.2.1.3	K00128	aldehyde dehydrogenase (NAD+)
Glycolysis / Gluconeogenesis	GSBRNA2T00016352001	2.05	0.956667	0	0	-1.0782	0	EC:1.2.1.3	K00128	aldehyde dehydrogenase (NAD+)
Glycolysis / Gluconeogenesis	novel.6475	0	0	1.26333	0.49	0	-1.3479	EC:1.2.1.3	K00128	aldehyde dehydrogenase (NAD+)
Glycolysis / Gluconeogenesis	GSBRNA2T00121301001	13.19	30.21	6.2	27.51	1.21393	2.18094	EC:1.2.1.3	K00128	aldehyde dehydrogenase (NAD+)
Glycolysis / Gluconeogenesis	GSBRNA2T00130797001	7.55333	15.22	8.29	17.3667	1.02609	1.0966	EC:1.2.1.3	K00128	aldehyde dehydrogenase (NAD+)
Glycolysis / Gluconeogenesis	GSBRNA2T00015022001	2.87333	0.593333	6.56	16.17	-2.27333	1.3332	EC:1.2.4.1	K00161	pyruvate dehydrogenase E1 component alpha subunit
Glycolysis / Gluconeogenesis	GSBRNA2T00015018001	0	0	3.41	8.52667	0	1.34778	EC:1.2.4.1	K00161	pyruvate dehydrogenase E1 component alpha subunit
Glycolysis / Gluconeogenesis	GSBRNA2T00034979001	0	0	17	6.25333	0	-1.41384	EC:1.2.4.1	K00162	pyruvate dehydrogenase E1 component beta subunit
Glycolysis / Gluconeogenesis	GSBRNA2T00034778001	0	0	2.63333	5.31667	0	1.03636	EC:2.3.1.12	K00627	pyruvate dehydrogenase E2 component (dihydrolipoamide acetyltransferase)
Glycolysis / Gluconeogenesis	GSBRNA2T00021139001	0	0	1.12333	3.75667	0	1.77032	EC:2.7.1.1	K00844	hexokinase
Glycolysis / Gluconeogenesis	GSBRNA2T00043321001	0	0	3.19333	10.02	0	1.675	EC:2.7.1.1	K00844	hexokinase
Glycolysis / Gluconeogenesis	GSBRNA2T00072069001	0	0	1.97	4.53667	0	1.22265	EC:2.7.1.1	K00844	hexokinase
Glycolysis / Gluconeogenesis	GSBRNA2T00081329001	0	0	0.97	2.35333	0	1.30817	EC:2.7.1.1	K00844	hexokinase
Glycolysis / Gluconeogenesis	GSBRNA2T00116356001	0	0	0.83	2.06	0	1.34511	EC:2.7.1.1	K00844	hexokinase
Glycolysis / Gluconeogenesis	GSBRNA2T00122910001	0	0	0.97	2.19	0	1.20818	EC:2.7.1.1	K00844	hexokinase
Glycolysis / Gluconeogenesis	GSBRNA2T00121159001	0	0	3.63667	7.41333	0	1.05637	EC:2.7.1.11	K00850	6-phosphofructokinase 1
Glycolysis / Gluconeogenesis	GSBRNA2T00156407001	0	0	0.453333	1.79	0	2.01567	EC:2.7.1.11	K00850	6-phosphofructokinase 1
Glycolysis / Gluconeogenesis	GSBRNA2T00126048001	2.53333	5.49333	0	0	1.13916	0	EC:2.7.1.40	K00873	pyruvate kinase
Glycolysis / Gluconeogenesis	GSBRNA2T00052858001	6.10667	13.86	0	0	1.20084	0	EC:2.7.1.40	K00873	pyruvate kinase
Glycolysis / Gluconeogenesis	GSBRNA2T00028056001	0	0	2.60333	5.69667	0	1.16059	EC:2.7.1.40	K00873	pyruvate kinase
Glycolysis / Gluconeogenesis	GSBRNA2T00047365001	0	0	3.17667	0.0366667	0	-6.52856	EC:2.7.1.90	K00895	diphosphate-dependent phosphofructokinase
Glycolysis / Gluconeogenesis	novel.6700	0	0	8.16333	0.0366667	0	-7.75486	EC:2.7.1.90	K00895	diphosphate-dependent phosphofructokinase
Glycolysis / Gluconeogenesis	GSBRNA2T00014923001	0	0	0.603333	1.54333	0	1.38449	EC:2.7.9.1	K01006	pyruvate, orthophosphate dikinase
Glycolysis / Gluconeogenesis	GSBRNA2T00000695001	0.396667	2.62667	0.3	1.67667	2.72247	2.52405	EC:4.1.1.49	K01610	phosphoenolpyruvate carboxykinase (ATP)
Glycolysis / Gluconeogenesis	GSBRNA2T00082353001	0.323333	0.78	0.136667	0.676667	1.28863	2.36467	EC:4.1.1.49	K01610	phosphoenolpyruvate carboxykinase (ATP)
Glycolysis / Gluconeogenesis	GSBRNA2T00038021001	0	0	0.533333	1.3	0	1.32695	EC:4.1.1.49	K01610	phosphoenolpyruvate carboxykinase (ATP)
Glycolysis / Gluconeogenesis	novel.4191	0	0	2.44333	0.0366667	0	-5.80697	EC:4.1.1.49	K01610	phosphoenolpyruvate carboxykinase (ATP)
Glycolysis / Gluconeogenesis	GSBRNA2T00101422001	0	0	3.07	6.2	0	1.04277	EC:5.1.3.3	K01785	aldose 1-epimerase
Glycolysis / Gluconeogenesis	GSBRNA2T00149617001	0	0	5.67	16.62	0	1.57914	EC:5.1.3.15	K01792	glucose-6-phosphate 1-epimerase
Glycolysis / Gluconeogenesis	novel.5158	0	0	0.693333	3.49333	0	2.36349	EC:5.3.1.1	K01803	triosephosphate isomerase (TIM)
Glycolysis / Gluconeogenesis	GSBRNA2T00126364001	0	0	57.9633	26.7433	0	-1.08381	EC:5.3.1.1	K01803	triosephosphate isomerase (TIM)
Glycolysis / Gluconeogenesis	GSBRNA2T00056331001	0	0	3.09	1.12	0	-1.43248	EC:5.3.1.9	K01810	glucose-6-phosphate isomerase
Glycolysis / Gluconeogenesis	GSBRNA2T00041222001	0	0	22.3867	10.28	0	-1.09334	EC:5.3.1.9	K01810	glucose-6-phosphate isomerase
Glycolysis / Gluconeogenesis	GSBRNA2T00004960001	0	0	0.68	1.81	0	1.43761	EC:5.4.2.2	K01835	phosphoglucomutase
Glycolysis / Gluconeogenesis	GSBRNA2T00153794001	0	0	6.53333	12.8833	0	1.00762	EC:6.2.1.1 6.2.1.2	K01913	acetate/butyrate---CoA ligase
Inositol phosphate metabolism	GSBRNA2T00021163001	0	0	0.38	0.14	0	-1.41254	EC:2.7.1.67	K00888	phosphatidylinositol 4-kinase A
Inositol phosphate metabolism	GSBRNA2T00069752001	0.786667	0.293333	0	0	-1.38481	0	EC:2.7.1.68	K00889	1-phosphatidylinositol-4-phosphate 5-kinase
Inositol phosphate metabolism	GSBRNA2T00136131001	6.94667	14.5467	5.46667	17.0033	1.08205	1.66573	EC:2.7.1.140 2.7.1.151	K00915	inositol-polyphosphate multikinase
Inositol phosphate metabolism	GSBRNA2T00094684001	0	0	2.16667	5.43	0	1.35749	EC:2.7.1.140 2.7.1.151	K00915	inositol-polyphosphate multikinase
Inositol phosphate metabolism	novel.5158	0	0	0.693333	3.49333	0	2.36349	EC:5.3.1.1	K01803	triosephosphate isomerase (TIM)
Inositol phosphate metabolism	GSBRNA2T00126364001	0	0	57.9633	26.7433	0	-1.08381	EC:5.3.1.1	K01803	triosephosphate isomerase (TIM)
Inositol phosphate metabolism	GSBRNA2T00069156001	0	0	4.01667	8.81667	0	1.16414	EC:5.5.1.4	K01858	myo-inositol-1-phosphate synthase
Inositol phosphate metabolism	GSBRNA2T00131240001	0	0	3.40667	11.5833	0	1.79705	EC:5.5.1.4	K01858	myo-inositol-1-phosphate synthase
Inositol phosphate metabolism	GSBRNA2T00127475001	0	0	20.4367	40.8433	0	1.02779	EC:5.5.1.4	K01858	myo-inositol-1-phosphate synthase
Inositol phosphate metabolism	GSBRNA2T00013419001	1.6	25.6733	0.776667	48.0233	4.01267	5.99687	EC:3.1.4.11	K05857	phosphatidylinositol phospholipase C, delta
Inositol phosphate metabolism	GSBRNA2T00026828001	1.36	32.9833	0.783333	77.57	4.61477	6.65136	EC:3.1.4.11	K05857	phosphatidylinositol phospholipase C, delta
Inositol phosphate metabolism	GSBRNA2T00156071001	0.483333	3.38	1.05	2.79667	2.80855	1.4393	EC:3.1.4.11	K05857	phosphatidylinositol phospholipase C, delta
Inositol phosphate metabolism	GSBRNA2T00005713001	0	0	0.716667	1.56	0	1.14712	EC:3.1.4.11	K05857	phosphatidylinositol phospholipase C, delta
Inositol phosphate metabolism	GSBRNA2T00005816001	0	0	6.56667	14.6533	0	1.18905	EC:3.1.3.7 3.1.3.57	K15422	3'(2'), 5'-bisphosphate nucleotidase / inositol polyphosphate 1-phosphatase
Inositol phosphate metabolism	GSBRNA2T00080920001	0	0	5.3	2.42667	0	-1.09446	EC:3.1.3.64 3.1.3.95	K18081	myotubularin-related protein 44563
Inositol phosphate metabolism	GSBRNA2T00080921001	0	0	2.44	0.713333	0	-1.74794	EC:3.1.3.64 3.1.3.95	K18081	myotubularin-related protein 44563
Inositol phosphate metabolism	GSBRNA2T00078694001	0	0	7.16667	17.52	0	1.31776	EC:3.1.3.64 3.1.3.95	K18081	myotubularin-related protein 44563
Inositol phosphate metabolism	GSBRNA2T00119639001	0	0	9.46333	20.4233	0	1.13822	EC:3.1.3.64 3.1.3.95	K18081	myotubularin-related protein 44563
Inositol phosphate metabolism	GSBRNA2T00136340001	0	0	9.39	23.49	0	1.35209	EC:3.1.3.64 3.1.3.95	K18081	myotubularin-related protein 44563
Inositol phosphate metabolism	GSBRNA2T00019063001	0	0	4.30333	0.81	0	-2.39051	EC:2.7.1.67	K19801	phosphatidylinositol 4-kinase B
Inositol phosphate metabolism	GSBRNA2T00005633001	0.543333	0.223333	0	0	-1.27341	0	EC:3.1.3.-	K21797	phosphatidylinositol 4-phosphatase
Inositol phosphate metabolism	GSBRNA2T00130024001	6.46333	2.81	0	0	-1.17878	0	EC:3.1.3.-	K21797	phosphatidylinositol 4-phosphatase
Inositol phosphate metabolism	GSBRNA2T00005443001	0.553333	0.183333	0	0	-1.57446	0	EC:3.1.3.56	K24221	type I inositol polyphosphate 5-phosphatase IP5P1/2
Inositol phosphate metabolism	GSBRNA2T00106372001	0	0	5.83333	2.75333	0	-1.0549	EC:3.1.3.56	K24221	type I inositol polyphosphate 5-phosphatase IP5P1/2
Inositol phosphate metabolism	GSBRNA2T00080254001	0	0	4.35667	14.5967	0	1.76953	EC:3.1.3.56	K24221	type I inositol polyphosphate 5-phosphatase IP5P1/2
Inositol phosphate metabolism	GSBRNA2T00131289001	0	0	3.11333	9.65	0	1.66085	EC:3.1.3.56	K24221	type I inositol polyphosphate 5-phosphatase IP5P1/2
Inositol phosphate metabolism	GSBRNA2T00131290001	0	0	1.57667	3.59333	0	1.22263	EC:3.1.3.56	K24221	type I inositol polyphosphate 5-phosphatase IP5P1/2
Inositol phosphate metabolism	GSBRNA2T00151035001	0	0	0.713333	1.89	0	1.44313	EC:3.1.3.56	K24221	type I inositol polyphosphate 5-phosphatase IP5P1/2
MAPK signaling pathway - plant	GSBRNA2T00094596001	0	0	10.1	21.8167	0	1.14224	EC:2.7.4.6	K00940	nucleoside-diphosphate kinase
MAPK signaling pathway - plant	GSBRNA2T00071858001	0	0	11.36	4.85333	0	-1.1981	EC:2.7.4.6	K00940	nucleoside-diphosphate kinase
MAPK signaling pathway - plant	GSBRNA2T00093446001	0	0	3.25667	18.1633	0	2.5144		K02183	calmodulin
MAPK signaling pathway - plant	GSBRNA2T00019073001	16.4433	44.8467	5.36667	23.68	1.46043	2.16945		K02183	calmodulin
MAPK signaling pathway - plant	GSBRNA2T00003026001	0	0	35.1767	82.7733	0	1.26505		K02183	calmodulin
MAPK signaling pathway - plant	GSBRNA2T00038414001	0	0	17.5267	34.4367	0	1.00526		K02183	calmodulin
MAPK signaling pathway - plant	GSBRNA2T00058425001	0	0	22.4	68.42	0	1.64193		K02183	calmodulin
MAPK signaling pathway - plant	GSBRNA2T00126233001	0	0	48.4033	160.033	0	1.75605		K02183	calmodulin
MAPK signaling pathway - plant	GSBRNA2T00044903001	0	0	3.42667	9.78667	0	1.5414		K02183	calmodulin
MAPK signaling pathway - plant	GSBRNA2T00114304001	0	0	4.07	13.0833	0	1.72108		K02183	calmodulin
MAPK signaling pathway - plant	GSBRNA2T00142874001	0	0	2.30667	13.1933	0	2.54372		K02183	calmodulin
MAPK signaling pathway - plant	GSBRNA2T00051192001	1.93	4.42667	0	0	1.20887	0		K02183	calmodulin
MAPK signaling pathway - plant	GSBRNA2T00114305001	0	0	10.1933	23.36	0	1.22597		K02183	calmodulin
MAPK signaling pathway - plant	GSBRNA2T00126684001	1.92	0.953333	0	0	-1.00081	0	EC:1.11.1.6	K03781	catalase
MAPK signaling pathway - plant	GSBRNA2T00060091001	0	0	4.88	10.48	0	1.13348	EC:2.7.11.25	K13414	mitogen-activated protein kinase kinase kinase 1
MAPK signaling pathway - plant	GSBRNA2T00037741001	0	0	0.113333	0.743333	0	2.74487	EC:2.7.10.1 2.7.11.1	K13416	brassinosteroid insensitive 1-associated receptor kinase 1
MAPK signaling pathway - plant	GSBRNA2T00079920001	0	0	0.566667	1.61667	0	2.74487	EC:2.7.10.1 2.7.11.1	K13416	brassinosteroid insensitive 1-associated receptor kinase 1
MAPK signaling pathway - plant	GSBRNA2T00103046001	0	0	1.98667	4.22	0	1.11707	EC:2.7.10.1 2.7.11.1	K13416	brassinosteroid insensitive 1-associated receptor kinase 1
MAPK signaling pathway - plant	GSBRNA2T00158044001	0	0	1.13333	2.40333	0	1.10782	EC:2.7.10.1 2.7.11.1	K13416	brassinosteroid insensitive 1-associated receptor kinase 1
MAPK signaling pathway - plant	GSBRNA2T00040269001	0	0	0.396667	0.0833333	0	-2.19242	EC:2.7.10.1 2.7.11.1	K13416	brassinosteroid insensitive 1-associated receptor kinase 1
MAPK signaling pathway - plant	GSBRNA2T00029579001	0.5	0.163333	0	0	-1.60044	0	EC:2.7.10.1 2.7.11.1	K13416	brassinosteroid insensitive 1-associated receptor kinase 1
MAPK signaling pathway - plant	GSBRNA2T00132220001	1.45333	3.76	0	0	1.40015	0	EC:2.7.10.1 2.7.11.1	K13416	brassinosteroid insensitive 1-associated receptor kinase 1
MAPK signaling pathway - plant	GSBRNA2T00142002001	0.54	1.30667	0.616667	2.19333	1.30773	1.86508	EC:2.7.10.1 2.7.11.1	K13416	brassinosteroid insensitive 1-associated receptor kinase 1
MAPK signaling pathway - plant	GSBRNA2T00091593001	0	0	1.24667	0.376667	0	-1.68129	EC:2.7.10.1 2.7.11.1	K13416	brassinosteroid insensitive 1-associated receptor kinase 1
MAPK signaling pathway - plant	novel.7002	0	0	0.95	0.426667	0	-1.11441	EC:2.7.10.1 2.7.11.1	K13416	brassinosteroid insensitive 1-associated receptor kinase 1
MAPK signaling pathway - plant	GSBRNA2T00025291001	5.59333	1.97333	40.8533	101.413	-1.48497	1.34047	EC:2.7.10.1 2.7.11.1	K13416	brassinosteroid insensitive 1-associated receptor kinase 1
MAPK signaling pathway - plant	GSBRNA2T00025294001	6.49333	14.34	6.86333	13.84	1.16619	1.04049	EC:2.7.10.1 2.7.11.1	K13416	brassinosteroid insensitive 1-associated receptor kinase 1
MAPK signaling pathway - plant	GSBRNA2T00134456001	34.3533	82.8933	0	0	1.28932	0	EC:2.7.10.1 2.7.11.1	K13416	brassinosteroid insensitive 1-associated receptor kinase 1
MAPK signaling pathway - plant	GSBRNA2T00136156001	2.18333	4.35333	0	0	1.02373	0	EC:2.7.10.1 2.7.11.1	K13416	brassinosteroid insensitive 1-associated receptor kinase 1
MAPK signaling pathway - plant	GSBRNA2T00107084001	0	0	0.603333	1.80667	0	1.62432	EC:2.7.10.1 2.7.11.1	K13416	brassinosteroid insensitive 1-associated receptor kinase 1
MAPK signaling pathway - plant	GSBRNA2T00003923001	0	0	0.2	0.856667	0	2.12781		K13422	transcription factor MYC2
MAPK signaling pathway - plant	GSBRNA2T00056417001	0	0	2.96667	1.10333	0	-1.40132		K13422	transcription factor MYC2
MAPK signaling pathway - plant	GSBRNA2T00081842001	0	0	2.78667	1.06	0	-1.36998		K13422	transcription factor MYC2
MAPK signaling pathway - plant	GSBRNA2T00139997001	0	0	13.0333	29.9933	0	1.23361		K13422	transcription factor MYC2
MAPK signaling pathway - plant	GSBRNA2T00020213001	0	0	4.26	11.51	0	1.46014		K13422	transcription factor MYC2
MAPK signaling pathway - plant	GSBRNA2T00037255001	0	0	3.67333	12.0767	0	1.74903		K13422	transcription factor MYC2
MAPK signaling pathway - plant	GSBRNA2T00053352001	0	0	4.89	13.23	0	1.4658		K13422	transcription factor MYC2
MAPK signaling pathway - plant	GSBRNA2T00093985001	0	0	8.68	1.92	0	-2.15325		K13422	transcription factor MYC2
MAPK signaling pathway - plant	GSBRNA2T00131278001	0	0	10.3767	21.56	0	1.08423		K13422	transcription factor MYC2
MAPK signaling pathway - plant	GSBRNA2T00132901001	0	0	1.73333	7.72333	0	2.18831		K13422	transcription factor MYC2
MAPK signaling pathway - plant	GSBRNA2T00105146001	0	0	2.66667	5.87333	0	1.16669		K13423	WRKY transcription factor 25
MAPK signaling pathway - plant	GSBRNA2T00096312001	1.69	7.58667	0.546667	5.66333	2.18348	3.38226		K13424	WRKY transcription factor 33
MAPK signaling pathway - plant	GSBRNA2T00101591001	0.933333	2.23	0.88	2.44	1.28106	1.4997		K13424	WRKY transcription factor 33
MAPK signaling pathway - plant	GSBRNA2T00132030001	0.726667	2.92667	0.0833333	2.33667	2.02596	4.81968		K13424	WRKY transcription factor 33
MAPK signaling pathway - plant	GSBRNA2T00038171001	0	0	0.356667	1.13667	0	1.71143		K13424	WRKY transcription factor 33
MAPK signaling pathway - plant	GSBRNA2T00064730001	0	0	3.31	1.49333	0	-1.11794		K13424	WRKY transcription factor 33
MAPK signaling pathway - plant	GSBRNA2T00074059001	0	0	1.87333	8.12	0	2.15123		K13424	WRKY transcription factor 33
MAPK signaling pathway - plant	GSBRNA2T00003355001	1.54	4.53	1.27667	5.17	1.57398	2.04336		K13424	WRKY transcription factor 33
MAPK signaling pathway - plant	GSBRNA2T00046810001	6.15333	14.1067	0.233333	4.06667	1.21657	4.13418		K13424	WRKY transcription factor 33
MAPK signaling pathway - plant	GSBRNA2T00070609001	2.04	4.18333	0	0	1.06247	0		K13424	WRKY transcription factor 33
MAPK signaling pathway - plant	GSBRNA2T00130498001	1.88333	4.68667	0.253333	2.81333	1.32628	3.49267		K13424	WRKY transcription factor 33
MAPK signaling pathway - plant	GSBRNA2T00143099001	2.44333	7.10667	1.50333	6.33667	1.56678	2.11118		K13424	WRKY transcription factor 33
MAPK signaling pathway - plant	GSBRNA2T00146315001	11.4767	36.1667	2.83333	23.5	1.66879	3.08152		K13424	WRKY transcription factor 33
MAPK signaling pathway - plant	GSBRNA2T00148137001	16.95	55.4	2.91	29.9567	1.72623	3.39494		K13424	WRKY transcription factor 33
MAPK signaling pathway - plant	GSBRNA2T00152815001	1.42333	3.50333	0.223333	2.44	1.31048	3.46095		K13424	WRKY transcription factor 33
MAPK signaling pathway - plant	GSBRNA2T00005371001	0	0	0.0633333	1.40667	0	4.49867		K13424	WRKY transcription factor 33
MAPK signaling pathway - plant	GSBRNA2T00009169001	0	0	0.11	0.773333	0	2.86067		K13424	WRKY transcription factor 33
MAPK signaling pathway - plant	GSBRNA2T00011734001	0	0	1.36333	2.84	0	1.09497		K13424	WRKY transcription factor 33
MAPK signaling pathway - plant	GSBRNA2T00022816001	0	0	3.66	1.37667	0	-1.37929		K13424	WRKY transcription factor 33
MAPK signaling pathway - plant	GSBRNA2T00063487001	0	0	0.58	2.31	0	2.03681		K13424	WRKY transcription factor 33
MAPK signaling pathway - plant	GSBRNA2T00079135001	0	0	1.91	11.4333	0	2.60581		K13424	WRKY transcription factor 33
MAPK signaling pathway - plant	GSBRNA2T00093668001	0	0	0.716667	3.51	0	2.30613		K13424	WRKY transcription factor 33
MAPK signaling pathway - plant	GSBRNA2T00123465001	0	0	1.01333	0.336667	0	-1.56523		K13424	WRKY transcription factor 33
MAPK signaling pathway - plant	GSBRNA2T00124850001	0	0	2.93333	13.0133	0	2.17433		K13424	WRKY transcription factor 33
MAPK signaling pathway - plant	GSBRNA2T00147690001	0	0	2.37	0.663333	0	-1.81999		K13424	WRKY transcription factor 33
MAPK signaling pathway - plant	GSBRNA2T00062061001	0	0	6.33333	15.1533	0	1.29028		K13425	WRKY transcription factor 22
MAPK signaling pathway - plant	GSBRNA2T00066984001	0	0	3.44	8.87667	0	1.40577		K13425	WRKY transcription factor 22
MAPK signaling pathway - plant	GSBRNA2T00149113001	0	0	1.76	0.393333	0	-2.16186		K13425	WRKY transcription factor 22
MAPK signaling pathway - plant	GSBRNA2T00157168001	0	0	0.46	1.48667	0	1.73425		K13425	WRKY transcription factor 22
MAPK signaling pathway - plant	GSBRNA2T00012263001	0	0	6.93	15.4867	0	1.19523		K13425	WRKY transcription factor 22
MAPK signaling pathway - plant	GSBRNA2T00029327001	0	0	0.28	2.11333	0	2.94541		K13425	WRKY transcription factor 22
MAPK signaling pathway - plant	GSBRNA2T00030129001	0	0	6.66333	14.0833	0	1.1132		K13425	WRKY transcription factor 22
MAPK signaling pathway - plant	GSBRNA2T00044072001	0	0	0.933333	2.97667	0	1.70188		K13425	WRKY transcription factor 22
MAPK signaling pathway - plant	GSBRNA2T00077733001	0	0	5.85667	19.5233	0	1.77012		K13425	WRKY transcription factor 22
MAPK signaling pathway - plant	GSBRNA2T00087835001	0	0	1.77	7.66333	0	2.15455		K13425	WRKY transcription factor 22
MAPK signaling pathway - plant	GSBRNA2T00091214001	0	0	1.21333	5.05667	0	2.09906		K13425	WRKY transcription factor 22
MAPK signaling pathway - plant	GSBRNA2T00099796001	0	0	12.18	28.1267	0	1.23888		K13425	WRKY transcription factor 22
MAPK signaling pathway - plant	GSBRNA2T00116202001	0	0	2.91	9.27	0	1.70712		K13425	WRKY transcription factor 22
MAPK signaling pathway - plant	GSBRNA2T00123544001	0	0	0.396667	2.21667	0	2.5355		K13425	WRKY transcription factor 22
MAPK signaling pathway - plant	GSBRNA2T00132893001	1.11333	2.64333	0.213333	1.08667	1.2715	2.36918		K13426	WRKY transcription factor 29
MAPK signaling pathway - plant	GSBRNA2T00050848001	0	0	3.16	7.21333	0	1.21727		K13426	WRKY transcription factor 29
MAPK signaling pathway - plant	GSBRNA2T00077554001	0	0	14.01	32.2367	0	1.23405		K13426	WRKY transcription factor 29
MAPK signaling pathway - plant	GSBRNA2T00098808001	0	0	5.43667	11.6067	0	1.12636		K13426	WRKY transcription factor 29
MAPK signaling pathway - plant	GSBRNA2T00126205001	0	0	0.31	1.94333	0	2.67628		K13426	WRKY transcription factor 29
MAPK signaling pathway - plant	GSBRNA2T00149269001	0	0	4.89667	13.0967	0	1.45013		K13426	WRKY transcription factor 29
MAPK signaling pathway - plant	GSBRNA2T00155961001	0	0	4.91333	9.95	0	1.04675		K13426	WRKY transcription factor 29
MAPK signaling pathway - plant	GSBRNA2T00134486001	0	0	0.623333	0	0	-7.40919	EC:1.6.3.- 1.11.1.-	K13447	respiratory burst oxidase
MAPK signaling pathway - plant	GSBRNA2T00052685001	1.26	3.61	0	0	1.53084	0	EC:1.6.3.- 1.11.1.-	K13447	respiratory burst oxidase
MAPK signaling pathway - plant	GSBRNA2T00142980001	0	0	4.89333	9.72	0	1.0187	EC:1.6.3.- 1.11.1.-	K13447	respiratory burst oxidase
MAPK signaling pathway - plant	GSBRNA2T00144457001	0	0	1.38	2.91333	0	1.11358	EC:1.6.3.- 1.11.1.-	K13447	respiratory burst oxidase
MAPK signaling pathway - plant	GSBRNA2T00000056001	0	0	0.383333	0.816667	0	1.11589	EC:1.6.3.- 1.11.1.-	K13447	respiratory burst oxidase
MAPK signaling pathway - plant	GSBRNA2T00005671001	2.16333	0.356667	0	0	-2.57845	0		K13449	pathogenesis-related protein 1
MAPK signaling pathway - plant	GSBRNA2T00051169001	0	0	10.9567	4.73	0	-1.18475		K13449	pathogenesis-related protein 1
MAPK signaling pathway - plant	GSBRNA2T00005379001	23.45	9.39	0	0	-1.29998	0		K14496	abscisic acid receptor PYR/PYL family
MAPK signaling pathway - plant	GSBRNA2T00134377001	0.79	2.29667	0	0	1.53901	0		K14496	abscisic acid receptor PYR/PYL family
MAPK signaling pathway - plant	GSBRNA2T00006050001	0	0	2.17667	4.37333	0	1.04782		K14496	abscisic acid receptor PYR/PYL family
MAPK signaling pathway - plant	GSBRNA2T00112177001	0	0	5.89	11.7433	0	1.02494		K14496	abscisic acid receptor PYR/PYL family
MAPK signaling pathway - plant	GSBRNA2T00150529001	2.01333	6.23667	0	0	1.65834	0		K14496	abscisic acid receptor PYR/PYL family
MAPK signaling pathway - plant	GSBRNA2T00091293001	0.553333	0.193333	6.64333	13.9067	-1.5231	1.09653	EC:3.1.3.16	K14497	protein phosphatase 2C
MAPK signaling pathway - plant	GSBRNA2T00122177001	0.36	1.05667	0	0	1.54169	0	EC:3.1.3.16	K14497	protein phosphatase 2C
MAPK signaling pathway - plant	GSBRNA2T00122885001	3.94	9.38	0	0	1.26881	0	EC:3.1.3.16	K14497	protein phosphatase 2C
MAPK signaling pathway - plant	novel.2750	0.936667	4.11	1.13	2.43667	2.14603	1.14238	EC:3.1.3.16	K14497	protein phosphatase 2C
MAPK signaling pathway - plant	GSBRNA2T00000310001	0	0	57.27	145.16	0	1.37244	EC:3.1.3.16	K14497	protein phosphatase 2C
MAPK signaling pathway - plant	GSBRNA2T00032103001	2.02	4.16333	3.40333	9.06333	1.05496	1.44471	EC:3.1.3.16	K14497	protein phosphatase 2C
MAPK signaling pathway - plant	GSBRNA2T00081054001	0	0	4.82667	13.7733	0	1.54187	EC:3.1.3.16	K14497	protein phosphatase 2C
MAPK signaling pathway - plant	GSBRNA2T00135152001	0	0	6.77333	18.7667	0	1.4973	EC:3.1.3.16	K14497	protein phosphatase 2C
MAPK signaling pathway - plant	GSBRNA2T00072769001	2.35	5.72	0	0	1.31186	0	EC:2.7.11.1	K14498	serine/threonine-protein kinase SRK2
MAPK signaling pathway - plant	GSBRNA2T00068403001	0	0	6.46	3.02667	0	-1.0667	EC:2.7.13.-	K14509	ethylene receptor
MAPK signaling pathway - plant	GSBRNA2T00026574001	3.42	10.17	2.08	9.36333	1.59456	2.19563	EC:2.7.11.1	K14510	serine/threonine-protein kinase CTR1
MAPK signaling pathway - plant	GSBRNA2T00107732001	9.49667	30.26	5.99333	19.2433	1.68638	1.7118	EC:2.7.11.1	K14510	serine/threonine-protein kinase CTR1
MAPK signaling pathway - plant	GSBRNA2T00131394001	24.2167	86.8433	9.15333	50.3833	1.8606	2.49051	EC:2.7.11.1	K14510	serine/threonine-protein kinase CTR1
MAPK signaling pathway - plant	GSBRNA2T00013060001	2.15667	4.37	0	0	1.03831	0	EC:2.7.11.1	K14510	serine/threonine-protein kinase CTR1
MAPK signaling pathway - plant	GSBRNA2T00052522001	0	0	1.68	3.33667	0	1.02217	EC:2.7.11.1	K14510	serine/threonine-protein kinase CTR1
MAPK signaling pathway - plant	GSBRNA2T00038285001	0.89	0.246667	0.673333	2.58667	-1.85367	1.96367		K14514	ethylene-insensitive protein 3
MAPK signaling pathway - plant	GSBRNA2T00133604001	0	0	18.4567	7.29333	0	-1.30917		K14515	EIN3-binding F-box protein
MAPK signaling pathway - plant	GSBRNA2T00145987001	0	0	11.11	4.26	0	-1.35601		K14515	EIN3-binding F-box protein
MAPK signaling pathway - plant	GSBRNA2T00147630001	0	0	13.6167	6.06333	0	-1.13951		K14515	EIN3-binding F-box protein
MAPK signaling pathway - plant	GSBRNA2T00024650001	7.06	3.42667	3.50333	1.29333	-1.02315	-1.4066		K16224	senescence-induced receptor-like serine/threonine-protein kinase
MAPK signaling pathway - plant	GSBRNA2T00049181001	0.416667	0.0733333	1.95667	4.1	-2.48833	1.09236		K16224	senescence-induced receptor-like serine/threonine-protein kinase
MAPK signaling pathway - plant	GSBRNA2T00065348001	0.643333	0.11	0	0	-2.54558	0		K16224	senescence-induced receptor-like serine/threonine-protein kinase
MAPK signaling pathway - plant	GSBRNA2T00099771001	1.94	0.653333	0	0	-1.55855	0		K16224	senescence-induced receptor-like serine/threonine-protein kinase
MAPK signaling pathway - plant	GSBRNA2T00054041001	0	0	3.4	7.17333	0	1.10385		K16224	senescence-induced receptor-like serine/threonine-protein kinase
MAPK signaling pathway - plant	GSBRNA2T00055329001	0	0	0.553333	0.16	0	-1.73284		K16224	senescence-induced receptor-like serine/threonine-protein kinase
MAPK signaling pathway - plant	GSBRNA2T00064853001	0	0	5.17333	10.6133	0	1.06534		K16224	senescence-induced receptor-like serine/threonine-protein kinase
MAPK signaling pathway - plant	GSBRNA2T00070090001	0	0	0.89	2.08667	0	1.263		K16224	senescence-induced receptor-like serine/threonine-protein kinase
MAPK signaling pathway - plant	GSBRNA2T00082407001	0	0	5.02667	0.996667	0	-2.29573		K16224	senescence-induced receptor-like serine/threonine-protein kinase
MAPK signaling pathway - plant	GSBRNA2T00086367001	0	0	0.45	0.116667	0	-1.94266		K16224	senescence-induced receptor-like serine/threonine-protein kinase
MAPK signaling pathway - plant	GSBRNA2T00094593001	0	0	3.76	9.77	0	1.40586		K16224	senescence-induced receptor-like serine/threonine-protein kinase
MAPK signaling pathway - plant	GSBRNA2T00123393001	0	0	4.88667	11.9667	0	1.3226		K16224	senescence-induced receptor-like serine/threonine-protein kinase
MAPK signaling pathway - plant	GSBRNA2T00136689001	0	0	0.02	0.486667	0	4.62264		K16224	senescence-induced receptor-like serine/threonine-protein kinase
MAPK signaling pathway - plant	GSBRNA2T00141037001	0	0	0.64	0.123333	0	-2.33823		K16224	senescence-induced receptor-like serine/threonine-protein kinase
MAPK signaling pathway - plant	GSBRNA2T00155148001	0	0	1.73333	4.89667	0	1.53112		K16224	senescence-induced receptor-like serine/threonine-protein kinase
MAPK signaling pathway - plant	GSBRNA2T00156017001	0	0	2.37667	5.36	0	1.20482		K16224	senescence-induced receptor-like serine/threonine-protein kinase
MAPK signaling pathway - plant	novel.6498	0	0	1.54333	4.01333	0	1.42093		K16224	senescence-induced receptor-like serine/threonine-protein kinase
MAPK signaling pathway - plant	novel.4230	0.25	0.99	0	0	2.02708	0	EC:7.2.2.8	K17686	P-type Cu+ transporter
MAPK signaling pathway - plant	GSBRNA2T00107313001	0	0	15.6233	37.1333	0	1.27848	EC:2.7.11.24	K20536	mitogen-activated protein kinase 3
MAPK signaling pathway - plant	GSBRNA2T00143966001	0	0	13.2667	31.3	0	1.2689	EC:2.7.11.24	K20536	mitogen-activated protein kinase 3
MAPK signaling pathway - plant	GSBRNA2T00069571001	0	0	9.04	17.9	0	1.01564	EC:2.7.11.24	K20538	mitogen-activated protein kinase 8
MAPK signaling pathway - plant	GSBRNA2T00099483001	0	0	0.433333	1.01	0	1.23776	EC:2.7.11.24	K20538	mitogen-activated protein kinase 8
MAPK signaling pathway - plant	GSBRNA2T00123467001	0	0	6.09	1.52667	0	-1.95637	EC:3.2.1.14	K20547	basic endochitinase B
MAPK signaling pathway - plant	GSBRNA2T00110662001	0.716667	5.91333	3.30333	7.99333	3.08732	1.29991	EC:3.2.1.14	K20547	basic endochitinase B
MAPK signaling pathway - plant	GSBRNA2T00111518001	0	0	1.38	2.70667	0	1.00167	EC:3.2.1.14	K20547	basic endochitinase B
MAPK signaling pathway - plant	GSBRNA2T00120046001	0	0	9.87667	20.2767	0	1.06903	EC:3.1.3.16 3.1.3.48	K20551	dual specificity protein phosphatase 1B
MAPK signaling pathway - plant	GSBRNA2T00019164001	0	0	0.753333	2.41333	0	1.71258		K20557	transcription factor VIP1
MAPK signaling pathway - plant	GSBRNA2T00031984001	0	0	10.43	20.55	0	1.00849		K20557	transcription factor VIP1
MAPK signaling pathway - plant	GSBRNA2T00042313001	0	0	2.99333	6.44667	0	1.13328		K20557	transcription factor VIP1
MAPK signaling pathway - plant	GSBRNA2T00121911001	0	0	2.98333	6.93	0	1.24325		K20557	transcription factor VIP1
MAPK signaling pathway - plant	GSBRNA2T00150876001	0	0	1.67	4.16333	0	1.34431		K20557	transcription factor VIP1
MAPK signaling pathway - plant	GSBRNA2T00004061001	4.46667	1.48667	0	0	-1.5588	0		K20558	transcription factor SPEECHLESS
MAPK signaling pathway - plant	GSBRNA2T00049445001	4.2	1.92667	0	0	-1.09782	0		K20558	transcription factor SPEECHLESS
MAPK signaling pathway - plant	novel.4365	0	0	0.863333	0.186667	0	-2.20071		K20599	NB-LRR protein SUMM2
MAPK signaling pathway - plant	novel.844	0	0	0.183333	2.29333	0	3.73942	EC:2.7.11.24	K20600	mitogen-activated protein kinase 4
MAPK signaling pathway - plant	GSBRNA2T00049082001	0	0	5.02333	10.9267	0	1.15274	EC:2.7.12.2	K20604	mitogen-activated protein kinase kinase 9
MAPK signaling pathway - plant	GSBRNA2T00038767001	0.836667	2.64667	0.693333	1.53	1.66627	1.18352	EC:2.7.11.1	K20714	serine/threonine-protein kinase OXI1
MAPK signaling pathway - plant	GSBRNA2T00110756001	0.656667	3.55	0.813333	2.59	2.44018	1.69672	EC:2.7.11.1	K20714	serine/threonine-protein kinase OXI1
MAPK signaling pathway - plant	GSBRNA2T00009265001	0	0	5.56667	1.71	0	-1.6771	EC:2.7.11.1	K20714	serine/threonine-protein kinase OXI1
MAPK signaling pathway - plant	GSBRNA2T00048494001	0	0	0.346667	1.28333	0	1.91877		K20716	mitogen-activated protein kinase kinase kinase 17/18
MAPK signaling pathway - plant	GSBRNA2T00010607001	0.5	2.28333	0.813333	2.50333	2.21472	1.64645		K20716	mitogen-activated protein kinase kinase kinase 17/18
MAPK signaling pathway - plant	GSBRNA2T00002827001	1.44667	3.85333	1.12667	4.06333	1.42267	1.87691		K20716	mitogen-activated protein kinase kinase kinase 17/18
MAPK signaling pathway - plant	GSBRNA2T00113357001	0.286667	0.873333	0.156667	0.736667	1.62994	2.27797		K20716	mitogen-activated protein kinase kinase kinase 17/18
MAPK signaling pathway - plant	GSBRNA2T00042193001	0	0	0.183333	1.39333	0	2.96718		K20716	mitogen-activated protein kinase kinase kinase 17/18
MAPK signaling pathway - plant	GSBRNA2T00105186001	0	0	3.89	11.91	0	1.64911		K20716	mitogen-activated protein kinase kinase kinase 17/18
MAPK signaling pathway - plant	GSBRNA2T00024563001	0.396667	1.14333	0	0	1.51525	0		K20716	mitogen-activated protein kinase kinase kinase 17/18
MAPK signaling pathway - plant	GSBRNA2T00000009001	0	0	1.80333	4.24667	0	1.26006	EC:2.7.11.25	K20717	mitogen-activated protein kinase kinase kinase YODA
MAPK signaling pathway - plant	GSBRNA2T00093915001	0	0	4.34333	1.51667	0	-1.49352	EC:2.7.11.25	K20717	mitogen-activated protein kinase kinase kinase YODA
MAPK signaling pathway - plant	GSBRNA2T00136158001	9.31333	23.4567	8.07333	24.79	1.35381	1.64639	EC:2.7.11.1	K20718	LRR receptor-like serine/threonine-protein kinase ERECTA
MAPK signaling pathway - plant	GSBRNA2T00098557001	0	0	0.55	1.54667	0	1.51437	EC:2.7.11.1	K20718	LRR receptor-like serine/threonine-protein kinase ERECTA
MAPK signaling pathway - plant	GSBRNA2T00101356001	0	0	0.586667	1.9	0	1.71139		K20725	MAP kinase substrate 1
MAPK signaling pathway - plant	GSBRNA2T00077896001	7.23	3.19333	0	0	-1.17027	0		K20727	defensin-like protein 16
MAPK signaling pathway - plant	GSBRNA2T00120292001	0.706667	2.66	5.89	35.1633	1.91313	2.61306		K20728	vegetative storage protein 2
MAPK signaling pathway - plant	GSBRNA2T00078781001	0	0	6.87	14.3033	0	1.08907		K20728	vegetative storage protein 2
MEKK1-MPK2-MAPK4-CBF-COR pathway	GSBRNA2T00001133001	0	0	1.83	4.46	0	1.3147			Inducer of CBF expression 1
MEKK1-MPK2-MAPK4-CBF-COR pathway	GSBRNA2T00142189001	2.06333	6.96333	1.23	6.04	1.77141	2.3361	0	K09286	EREBP-like factor	(RefSeq) dehydration-responsive element-binding protein 1B (A)
MEKK1-MPK2-MAPK4-CBF-COR pathway	GSBRNA2T00006790001	0.103333	41.5167	0	10.9733	8.70767	9.58361	0	K09287	EREBP-like factor	(RefSeq) dehydration-responsive element-binding protein 1B-like (A)
MEKK1-MPK2-MAPK4-CBF-COR pathway	GSBRNA2T00006792001	0.0833333	92.1067	0.0633333	102.753	10.0747	10.7614	0	K09288	EREBP-like factor	(RefSeq) dehydration-responsive element-binding protein 1B-like (A)
MEKK1-MPK2-MAPK4-CBF-COR pathway	GSBRNA2T00006794001	0.0933333	33.62	0.13	34.1433	8.40443	8.1086	0	K09289	EREBP-like factor	(RefSeq) dehydration-responsive element-binding protein 1B-like (A)
MEKK1-MPK2-MAPK4-CBF-COR pathway	GSBRNA2T00046715001	0	13.48	0	14.6	9.92983	9.99788	0	K09290	EREBP-like factor	(RefSeq) dehydration-responsive element-binding protein 1B-like (A)
MEKK1-MPK2-MAPK4-CBF-COR pathway	GSBRNA2T00051173001	0.416667	89.4933	0	112.87	7.82384	12.7667	0	K09291	EREBP-like factor	(RefSeq) dehydration-responsive element-binding protein 1B-like (A)
MEKK1-MPK2-MAPK4-CBF-COR pathway	GSBRNA2T00051180001	0.17	1.88333	#N/A	#N/A	3.44204	#N/A	0	K09292	EREBP-like factor	(RefSeq) dehydration-responsive element-binding protein 1B-like (A)
MEKK1-MPK2-MAPK4-CBF-COR pathway	GSBRNA2T00004603001	3.27333	28.6367	0.956667	31.5767	3.13678	5.08471	0	K09293	EREBP-like factor	(RefSeq) dehydration-responsive element-binding protein 1C-like (A)
MEKK1-MPK2-MAPK4-CBF-COR pathway	GSBRNA2T00035441001	12.5267	26.8733	2.06	15.8333	1.12313	2.97256	0	K09294	EREBP-like factor	(RefSeq) dehydration-responsive element-binding protein 1C-like (A)
MEKK1-MPK2-MAPK4-CBF-COR pathway	GSBRNA2T00050697001	2.26	11.57	0.433333	11.0533	2.35554	4.68383	0	K09295	EREBP-like factor	(RefSeq) dehydration-responsive element-binding protein 1C-like (A)
MEKK1-MPK2-MAPK4-CBF-COR pathway	GSBRNA2T00110233001	2.48667	14.12	1.48333	13.8367	2.52153	3.24444	0	K09296	EREBP-like factor	(RefSeq) dehydration-responsive element-binding protein 1C-like (A)
MEKK1-MPK2-MAPK4-CBF-COR pathway	GSBRNA2T00154525001	0.953333	7.52667	0.21	13.43	2.97678	6.0376	0	K09297	EREBP-like factor	(RefSeq) dehydration-responsive element-binding protein 1C-like (A)
MEKK1-MPK2-MAPK4-CBF-COR pathway	GSBRNA2T00119678001	3.50667	7.74667	1.04667	3.30333	1.16444	1.69185	0	K09298	EREBP-like factor	(RefSeq) dehydration-responsive element-binding protein 2A-like (A)
MEKK1-MPK2-MAPK4-CBF-COR pathway	GSBRNA2T00008106001	1.42667	2.97	#N/A	#N/A	1.07396	#N/A	0	K09299	EREBP-like factor	(RefSeq) dehydration-responsive element-binding protein 2B-like (A)
MEKK1-MPK2-MAPK4-CBF-COR pathway	GSBRNA2T00058681001	1.11667	2.22667	0.856667	2.05667	1.02066	1.30027	0	K09300	EREBP-like factor	(RefSeq) dehydration-responsive element-binding protein 2B-like (A)
MEKK1-MPK2-MAPK4-CBF-COR pathway	GSBRNA2T00150676001	32.6933	82.12	9.66	24.56	1.34638	1.38224	0	K09301	EREBP-like factor	(RefSeq) ethylene-responsive transcription factor 11-like (A)
MEKK1-MPK2-MAPK4-CBF-COR pathway	GSBRNA2T00050942001	5.64	11.7967	0.686667	5.23	1.07614	2.9623	0	K09302	EREBP-like factor	(RefSeq) ethylene-responsive transcription factor 1A-like (A)
MEKK1-MPK2-MAPK4-CBF-COR pathway	GSBRNA2T00065829001	8.58	21.62	2.63667	8.99667	1.35659	1.81006	0	K09303	EREBP-like factor	(RefSeq) ethylene-responsive transcription factor 1A-like (A)
MEKK1-MPK2-MAPK4-CBF-COR pathway	GSBRNA2T00030721001	0.256667	1.80667	#N/A	#N/A	2.88441	#N/A	0	K09304	EREBP-like factor	(RefSeq) ethylene-responsive transcription factor 4 (A)
MEKK1-MPK2-MAPK4-CBF-COR pathway	GSBRNA2T00106179001	34.31	85.14	#N/A	#N/A	1.33047	#N/A	0	K09305	EREBP-like factor	(RefSeq) ethylene-responsive transcription factor 4 (A)
MEKK1-MPK2-MAPK4-CBF-COR pathway	GSBRNA2T00009958001	27.63	72.2867	32.03	80.21	1.40445	1.35628	0	K09306	EREBP-like factor	(RefSeq) ethylene-responsive transcription factor 4-like (A)
MEKK1-MPK2-MAPK4-CBF-COR pathway	GSBRNA2T00104869001	16.9067	53.37	22.0133	62.0733	1.6799	1.52817	0	K09307	EREBP-like factor	(RefSeq) ethylene-responsive transcription factor 4-like (A)
MEKK1-MPK2-MAPK4-CBF-COR pathway	GSBRNA2T00021519001	8.61667	4.02333	3.06	6.43667	-1.08523	1.10476	0	K09308	EREBP-like factor	(RefSeq) ethylene-responsive transcription factor 5 (A)
MEKK1-MPK2-MAPK4-CBF-COR pathway	GSBRNA2T00029705001	15.0867	6.29333	#N/A	#N/A	-1.24394	#N/A	0	K09309	EREBP-like factor	(RefSeq) ethylene-responsive transcription factor 5 (A)
MEKK1-MPK2-MAPK4-CBF-COR pathway	GSBRNA2T00113525001	4.43	1.81	#N/A	#N/A	-1.27809	#N/A	0	K09310	EREBP-like factor	(RefSeq) ethylene-responsive transcription factor 5 (A)
MEKK1-MPK2-MAPK4-CBF-COR pathway	GSBRNA2T00114188001	5.34667	11.0967	5.6	24.8433	1.07335	2.17698	0	K09311	EREBP-like factor	(RefSeq) ethylene-responsive transcription factor 8-like (A)
MEKK1-MPK2-MAPK4-CBF-COR pathway	GSBRNA2T00016166001	1.83333	8.4	0.716667	5.47333	2.20548	2.98185	0	K09312	EREBP-like factor	(RefSeq) ethylene-responsive transcription factor ERF008-like (A)
MEKK1-MPK2-MAPK4-CBF-COR pathway	GSBRNA2T00061969001	3.25333	1.04667	#N/A	#N/A	-1.6027	#N/A	0	K09313	EREBP-like factor	(RefSeq) ethylene-responsive transcription factor ERF008-like (A)
MEKK1-MPK2-MAPK4-CBF-COR pathway	GSBRNA2T00136879001	9.01333	32.4633	8.46667	29.3233	1.85938	1.82452	0	K09314	EREBP-like factor	(RefSeq) ethylene-responsive transcription factor ERF008-like (A)
MEKK1-MPK2-MAPK4-CBF-COR pathway	GSBRNA2T00015767001	3.75333	8.01333	0.253333	6.84	1.12764	4.7598	0	K09315	EREBP-like factor	(RefSeq) ethylene-responsive transcription factor ERF011-like (A)
MEKK1-MPK2-MAPK4-CBF-COR pathway	GSBRNA2T00119475001	5.68333	16.41	1.12667	10.6633	1.5515	3.25891	0	K09316	EREBP-like factor	(RefSeq) ethylene-responsive transcription factor ERF011-like (A)
MEKK1-MPK2-MAPK4-CBF-COR pathway	GSBRNA2T00081916001	20.4067	53.78	10.8467	27.0067	1.41743	1.35088	0	K09317	EREBP-like factor	(RefSeq) ethylene-responsive transcription factor ERF023-like (A)
MEKK1-MPK2-MAPK4-CBF-COR pathway	GSBRNA2T00103597001	22.7333	54.0367	21.2833	47.4967	1.27031	1.19158	0	K09318	EREBP-like factor	(RefSeq) ethylene-responsive transcription factor ERF023-like (A)
MEKK1-MPK2-MAPK4-CBF-COR pathway	GSBRNA2T00143656001	22.8067	51.04	18.8333	48.48	1.17352	1.39815	0	K09319	EREBP-like factor	(RefSeq) ethylene-responsive transcription factor ERF023-like (A)
MEKK1-MPK2-MAPK4-CBF-COR pathway	novel.1524	0.963333	3.97333	1.33	4.12667	2.06291	1.66082	0	K09320	EREBP-like factor	(RefSeq) ethylene-responsive transcription factor ERF023-like (A)
MEKK1-MPK2-MAPK4-CBF-COR pathway	novel.3293	0.61	2.62667	0.23	2.63333	2.12555	3.56099	0	K09321	EREBP-like factor	(RefSeq) ethylene-responsive transcription factor ERF023-like (A)
MEKK1-MPK2-MAPK4-CBF-COR pathway	GSBRNA2T00006184001	3.20333	1.54333	#N/A	#N/A	-1.03249	#N/A	0	K09322	EREBP-like factor	(RefSeq) ethylene-responsive transcription factor ERF043-like (A)
MEKK1-MPK2-MAPK4-CBF-COR pathway	GSBRNA2T00121155001	5.63667	12.91	5.31667	13.02	1.20767	1.32603	0	K09323	EREBP-like factor	(RefSeq) ethylene-responsive transcription factor ERF043-like (A)
MEKK1-MPK2-MAPK4-CBF-COR pathway	GSBRNA2T00050125001	2.03667	0.966667	3.10667	1.44333	-1.06709	-1.07883	0	K09324	EREBP-like factor	(RefSeq) ethylene-responsive transcription factor ERF060-like (A)
MEKK1-MPK2-MAPK4-CBF-COR pathway	GSBRNA2T00003368001	1.55333	3.74333	1.62333	0.123333	1.2825	-3.76915	0	K09325	EREBP-like factor	(RefSeq) ethylene-responsive transcription factor ERF071-like (A)
MEKK1-MPK2-MAPK4-CBF-COR pathway	GSBRNA2T00081763001	4.8	22.06	2.3	10.49	2.20315	2.2136	0	K09326	EREBP-like factor	(RefSeq) ethylene-responsive transcription factor ERF071-like (A)
MEKK1-MPK2-MAPK4-CBF-COR pathway	GSBRNA2T00083596001	13.08	35.3433	2.64333	23.4233	1.45288	3.17652	0	K09327	EREBP-like factor	(RefSeq) ethylene-responsive transcription factor ERF071-like (A)
MEKK1-MPK2-MAPK4-CBF-COR pathway	GSBRNA2T00100009001	5.77667	31.7767	2.67333	15.0733	2.48038	2.5321	0	K09328	EREBP-like factor	(RefSeq) ethylene-responsive transcription factor ERF071-like (A)
MEKK1-MPK2-MAPK4-CBF-COR pathway	GSBRNA2T00121319001	12.68	43.48	5.11	24.6133	1.79585	2.30152	0	K09329	EREBP-like factor	(RefSeq) ethylene-responsive transcription factor ERF071-like (A)
MEKK1-MPK2-MAPK4-CBF-COR pathway	GSBRNA2T00126641001	14.1467	44.3533	3.55	24.14	1.66956	2.7961	0	K09330	EREBP-like factor	(RefSeq) ethylene-responsive transcription factor ERF071-like (A)
MEKK1-MPK2-MAPK4-CBF-COR pathway	GSBRNA2T00130821001	15.54	58.8267	7.07667	29.0433	1.9373	2.07309	0	K09331	EREBP-like factor	(RefSeq) ethylene-responsive transcription factor ERF071-like (A)
MEKK1-MPK2-MAPK4-CBF-COR pathway	GSBRNA2T00066786001	3.46	1.65	#N/A	#N/A	-1.04763	#N/A	0	K09332	EREBP-like factor	(RefSeq) ethylene-responsive transcription factor ERF104 (A)
MEKK1-MPK2-MAPK4-CBF-COR pathway	GSBRNA2T00021518001	14.8167	6.42333	1.70333	4.77667	-1.18939	1.52554	0	K09333	EREBP-like factor	(RefSeq) ethylene-responsive transcription factor ERF104-like (A)
MEKK1-MPK2-MAPK4-CBF-COR pathway	GSBRNA2T00036084001	2.05667	4.44	#N/A	#N/A	1.12158	#N/A	0	K09334	EREBP-like factor	(RefSeq) ethylene-responsive transcription factor RAP2-10 (A)
MEKK1-MPK2-MAPK4-CBF-COR pathway	GSBRNA2T00088324001	1.14333	3.64333	0.613333	3.28	1.6959	2.46213	0	K09335	EREBP-like factor	(RefSeq) ethylene-responsive transcription factor RAP2-4-like (A)
MEKK1-MPK2-MAPK4-CBF-COR pathway	GSBRNA2T00057729001	0.97	2.87667	#N/A	#N/A	1.57869	#N/A	0	K09336	EREBP-like factor	(RefSeq) ethylene-responsive transcription factor TINY (A)
MEKK1-MPK2-MAPK4-CBF-COR pathway	novel.185	0.86	3.71333	0.5	3.20333	2.11391	2.69449	0	K09337	EREBP-like factor	(RefSeq) ethylene-responsive transcription factor TINY (A)
MEKK1-MPK2-MAPK4-CBF-COR pathway	GSBRNA2T00009558001	#N/A	#N/A	7.00333	14.7633	#N/A	1.10782	0	K09338	EREBP-like factor	(RefSeq) ethylene-responsive transcription factor ERF057-like (A)
MEKK1-MPK2-MAPK4-CBF-COR pathway	GSBRNA2T00009570001	#N/A	#N/A	0.88	4.38333	#N/A	2.36089	0	K09339	EREBP-like factor	(RefSeq) ethylene-responsive transcription factor ERF057 (A)
MEKK1-MPK2-MAPK4-CBF-COR pathway	GSBRNA2T00011613001	#N/A	#N/A	4.45333	33.1867	#N/A	2.93575	0	K09340	EREBP-like factor	(RefSeq) dehydration-responsive element-binding protein 1B-like (A)
MEKK1-MPK2-MAPK4-CBF-COR pathway	GSBRNA2T00015701001	#N/A	#N/A	29.68	77.43	#N/A	1.4148	0	K09341	EREBP-like factor	(RefSeq) ethylene-responsive transcription factor RAP2-13-like (A)
MEKK1-MPK2-MAPK4-CBF-COR pathway	GSBRNA2T00020533001	#N/A	#N/A	7.82	25.5167	#N/A	1.73627	0	K09342	EREBP-like factor	(RefSeq) dehydration-responsive element-binding protein 1C-like (A)
MEKK1-MPK2-MAPK4-CBF-COR pathway	GSBRNA2T00024662001	#N/A	#N/A	0.496667	2.17667	#N/A	2.17491	0	K09343	EREBP-like factor	(RefSeq) ethylene-responsive transcription factor 4 (A)
MEKK1-MPK2-MAPK4-CBF-COR pathway	GSBRNA2T00033098001	#N/A	#N/A	18.71	38.58	#N/A	1.07477	0	K09344	EREBP-like factor	(RefSeq) ethylene-responsive transcription factor 8-like (A)
MEKK1-MPK2-MAPK4-CBF-COR pathway	GSBRNA2T00038138001	#N/A	#N/A	8.95	0.28	#N/A	-4.92939	0	K09345	EREBP-like factor	(RefSeq) ethylene-responsive transcription factor ERF071-like (A)
MEKK1-MPK2-MAPK4-CBF-COR pathway	GSBRNA2T00042551001	#N/A	#N/A	3.20667	12.0567	#N/A	1.94676	0	K09346	EREBP-like factor	(RefSeq) ethylene-responsive transcription factor 5-like (A)
MEKK1-MPK2-MAPK4-CBF-COR pathway	GSBRNA2T00043935001	#N/A	#N/A	2.41667	5.88333	#N/A	1.32318	0	K09347	EREBP-like factor	(RefSeq) ethylene-responsive transcription factor 6-like (A)
MEKK1-MPK2-MAPK4-CBF-COR pathway	GSBRNA2T00045201001	#N/A	#N/A	1.95667	4.74667	#N/A	1.31081	0	K09348	EREBP-like factor	(RefSeq) ethylene-responsive transcription factor 13-like (A)
MEKK1-MPK2-MAPK4-CBF-COR pathway	GSBRNA2T00047424001	#N/A	#N/A	11.5467	58.2767	#N/A	2.36874	0	K09349	EREBP-like factor	(RefSeq) dehydration-responsive element-binding protein 1B-like (A)
MEKK1-MPK2-MAPK4-CBF-COR pathway	GSBRNA2T00047471001	#N/A	#N/A	0.14	0.863333	#N/A	2.63607	0	K09350	EREBP-like factor	(RefSeq) ethylene-responsive transcription factor RAP2-2-like (A)
MEKK1-MPK2-MAPK4-CBF-COR pathway	GSBRNA2T00048902001	#N/A	#N/A	3.23	1.53667	#N/A	-1.0467	0	K09351	EREBP-like factor	(RefSeq) ethylene-responsive transcription factor ERF071-like (A)
MEKK1-MPK2-MAPK4-CBF-COR pathway	GSBRNA2T00050696001	#N/A	#N/A	1.52333	5.3	#N/A	1.82611	0	K09352	EREBP-like factor	(RefSeq) ethylene-responsive transcription factor TINY-like (A)
MEKK1-MPK2-MAPK4-CBF-COR pathway	GSBRNA2T00051811001	#N/A	#N/A	2.76	24.1767	#N/A	3.16341	0	K09353	EREBP-like factor	(RefSeq) ethylene-responsive transcription factor 4 (A)
MEKK1-MPK2-MAPK4-CBF-COR pathway	GSBRNA2T00056039001	#N/A	#N/A	0.706667	5.17333	#N/A	2.90729	0	K09354	EREBP-like factor	(RefSeq) ethylene-responsive transcription factor 11 (A)
MEKK1-MPK2-MAPK4-CBF-COR pathway	GSBRNA2T00065576001	#N/A	#N/A	28.37	71.4533	#N/A	1.36438	0	K09355	EREBP-like factor	(RefSeq) ethylene-responsive transcription factor RAP2-13-like (A)
MEKK1-MPK2-MAPK4-CBF-COR pathway	GSBRNA2T00066650001	#N/A	#N/A	3.45333	9.33667	#N/A	1.46068	0	K09356	EREBP-like factor	(RefSeq) ethylene-responsive transcription factor ERF008-like (A)
MEKK1-MPK2-MAPK4-CBF-COR pathway	GSBRNA2T00078562001	#N/A	#N/A	0.656667	2.02333	#N/A	1.66439	0	K09357	EREBP-like factor	(RefSeq) ethylene-responsive transcription factor 5 (A)
MEKK1-MPK2-MAPK4-CBF-COR pathway	GSBRNA2T00081495001	#N/A	#N/A	3.42	9.87333	#N/A	1.56059	0	K09358	EREBP-like factor	(RefSeq) ethylene-responsive transcription factor ERF010-like (A)
MEKK1-MPK2-MAPK4-CBF-COR pathway	GSBRNA2T00082091001	#N/A	#N/A	0.553333	2.39	#N/A	2.13381	0	K09359	EREBP-like factor	(RefSeq) ethylene-responsive transcription factor TINY (A)
MEKK1-MPK2-MAPK4-CBF-COR pathway	GSBRNA2T00084186001	#N/A	#N/A	0.33	1.13	#N/A	1.82044	0	K09360	EREBP-like factor	(RefSeq) ethylene-responsive transcription factor RAP2-4-like (A)
MEKK1-MPK2-MAPK4-CBF-COR pathway	GSBRNA2T00086119001	#N/A	#N/A	4.82	15.12	#N/A	1.67441	0	K09361	EREBP-like factor	(RefSeq) ethylene-responsive transcription factor ERF008-like (A)
MEKK1-MPK2-MAPK4-CBF-COR pathway	GSBRNA2T00087043001	#N/A	#N/A	8.99	32.73	#N/A	1.89904	0	K09362	EREBP-like factor	(RefSeq) ethylene-responsive transcription factor 11-like (A)
MEKK1-MPK2-MAPK4-CBF-COR pathway	GSBRNA2T00089886001	#N/A	#N/A	11.02	33.1467	#N/A	1.61976	0	K09363	EREBP-like factor	(RefSeq) ethylene-responsive transcription factor 11 (A)
MEKK1-MPK2-MAPK4-CBF-COR pathway	GSBRNA2T00090402001	#N/A	#N/A	4.56667	19.13	#N/A	2.09795	0	K09364	EREBP-like factor	(RefSeq) dehydration-responsive element-binding protein 1C-like (A)
MEKK1-MPK2-MAPK4-CBF-COR pathway	GSBRNA2T00094695001	#N/A	#N/A	0.386667	1.51	#N/A	1.99384	0	K09365	EREBP-like factor	(RefSeq) ethylene-responsive transcription factor 5 (A)
MEKK1-MPK2-MAPK4-CBF-COR pathway	GSBRNA2T00096854001	#N/A	#N/A	10.7767	35.78	#N/A	1.76293	0	K09366	EREBP-like factor	(RefSeq) ethylene-responsive transcription factor 11-like (A)
MEKK1-MPK2-MAPK4-CBF-COR pathway	GSBRNA2T00099252001	#N/A	#N/A	19.88	39.4267	#N/A	1.01821	0	K09367	EREBP-like factor	(RefSeq) ethylene-responsive transcription factor RAP2-4-like (A)
MEKK1-MPK2-MAPK4-CBF-COR pathway	GSBRNA2T00099412001	#N/A	#N/A	11.9533	36.5167	#N/A	1.64354	0	K09368	EREBP-like factor	(RefSeq) ethylene-responsive transcription factor ERF023-like (A)
MEKK1-MPK2-MAPK4-CBF-COR pathway	GSBRNA2T00102885001	#N/A	#N/A	0.786667	8.04667	#N/A	3.39431	0	K09369	EREBP-like factor	(RefSeq) ethylene-responsive transcription factor ERF008-like (A)
MEKK1-MPK2-MAPK4-CBF-COR pathway	GSBRNA2T00103197001	#N/A	#N/A	0.0866667	4.34	#N/A	5.59019	0	K09370	EREBP-like factor	(RefSeq) ethylene-responsive transcription factor TINY (A)
MEKK1-MPK2-MAPK4-CBF-COR pathway	GSBRNA2T00110234001	#N/A	#N/A	5.41333	22.1767	#N/A	2.06858	0	K09371	EREBP-like factor	(RefSeq) ethylene-responsive transcription factor TINY-like (A)
MEKK1-MPK2-MAPK4-CBF-COR pathway	GSBRNA2T00113524001	#N/A	#N/A	0.933333	4.09333	#N/A	2.15455	0	K09372	EREBP-like factor	(RefSeq) ethylene-responsive transcription factor ERF104-like (A)
MEKK1-MPK2-MAPK4-CBF-COR pathway	GSBRNA2T00120974001	#N/A	#N/A	2.78	5.98	#N/A	1.12994	0	K09373	EREBP-like factor	(RefSeq) ethylene-responsive transcription factor ERF104-like (A)
MEKK1-MPK2-MAPK4-CBF-COR pathway	GSBRNA2T00123774001	#N/A	#N/A	50.9033	120.653	#N/A	1.2748	0	K09374	EREBP-like factor	(RefSeq) ethylene-responsive transcription factor 4-like isoform X1 (A)
MEKK1-MPK2-MAPK4-CBF-COR pathway	GSBRNA2T00127010001	#N/A	#N/A	0.723333	2.87667	#N/A	2.0471	0	K09375	EREBP-like factor	(RefSeq) ethylene-responsive transcription factor 1A-like (A)
MEKK1-MPK2-MAPK4-CBF-COR pathway	GSBRNA2T00128786001	#N/A	#N/A	0.793333	3.37	#N/A	2.11139	0	K09376	EREBP-like factor	(RefSeq) ethylene-responsive transcription factor 5 (A)
MEKK1-MPK2-MAPK4-CBF-COR pathway	GSBRNA2T00130617001	#N/A	#N/A	8.71667	18.7	#N/A	1.13212	0	K09377	EREBP-like factor	(RefSeq) ethylene-responsive transcription factor ERF043-like (A)
MEKK1-MPK2-MAPK4-CBF-COR pathway	GSBRNA2T00134741001	#N/A	#N/A	0.163333	0.833333	#N/A	2.40833	0	K09378	EREBP-like factor	(RefSeq) ethylene-responsive transcription factor RAP2-2-like (A)
MEKK1-MPK2-MAPK4-CBF-COR pathway	GSBRNA2T00147907001	#N/A	#N/A	1.07667	3.34333	#N/A	1.6544	0	K09379	EREBP-like factor	(RefSeq) ethylene-responsive transcription factor ERF008-like (A)
MEKK1-MPK2-MAPK4-CBF-COR pathway	GSBRNA2T00152376001	#N/A	#N/A	12.3033	36.1833	#N/A	1.58753	0	K09380	EREBP-like factor	(RefSeq) ethylene-responsive transcription factor ERF104-like (A)
Pentose and glucuronate interconversions	GSBRNA2T00085640001	0	0	1.56	3.8	0	1.30657	EC:1.1.1.2	K00002	alcohol dehydrogenase (NADP+)
Pentose and glucuronate interconversions	GSBRNA2T00124900001	0	0	0.596667	1.82333	0	1.64083	EC:1.1.1.2	K00002	alcohol dehydrogenase (NADP+)
Pentose and glucuronate interconversions	GSBRNA2T00090607001	16.2467	34.3567	12.6667	28.13	1.09977	1.18319	EC:1.1.1.22	K00012	UDPglucose 6-dehydrogenase
Pentose and glucuronate interconversions	GSBRNA2T00151748001	1.99333	0.873333	0	0	-1.16663	0	EC:1.1.1.22	K00012	UDPglucose 6-dehydrogenase
Pentose and glucuronate interconversions	GSBRNA2T00035215001	0	0	40.9467	102.943	0	1.35912	EC:1.1.1.22	K00012	UDPglucose 6-dehydrogenase
Pentose and glucuronate interconversions	GSBRNA2T00135519001	0	0	29.3633	65.7133	0	1.18688	EC:1.1.1.22	K00012	UDPglucose 6-dehydrogenase
Pentose and glucuronate interconversions	GSBRNA2T00135520001	0	0	47.3267	132.547	0	1.51622	EC:1.1.1.22	K00012	UDPglucose 6-dehydrogenase
Pentose and glucuronate interconversions	GSBRNA2T00149122001	4.45	1.88333	3.36	1.33333	-1.2156	-1.30395	EC:3.1.1.11	K01051	pectinesterase
Pentose and glucuronate interconversions	GSBRNA2T00134589001	0	0	6.42333	13.29	0	1.0782	EC:3.1.1.11	K01051	pectinesterase
Pentose and glucuronate interconversions	GSBRNA2T00025657001	1.04667	4.13	0	0	2.02445	0	EC:3.1.1.11	K01051	pectinesterase
Pentose and glucuronate interconversions	GSBRNA2T00064714001	0.37	2.07333	0	0	2.47702	0	EC:3.1.1.11	K01051	pectinesterase
Pentose and glucuronate interconversions	GSBRNA2T00097760001	0.39	3.30333	0	0	3.10401	0	EC:3.1.1.11	K01051	pectinesterase
Pentose and glucuronate interconversions	GSBRNA2T00132966001	0.353333	1.06	0	0	1.59718	0	EC:3.1.1.11	K01051	pectinesterase
Pentose and glucuronate interconversions	GSBRNA2T00138909001	0.513333	2.64333	0	0	2.39645	0	EC:3.1.1.11	K01051	pectinesterase
Pentose and glucuronate interconversions	GSBRNA2T00016475001	0.46	2.24333	0	0	2.28386	0	EC:3.1.1.11	K01051	pectinesterase
Pentose and glucuronate interconversions	GSBRNA2T00057099001	0	0	24.36	8.47667	0	-1.49437	EC:3.1.1.11	K01051	pectinesterase
Pentose and glucuronate interconversions	GSBRNA2T00057100001	0	0	39.8233	8.84667	0	-2.1462	EC:3.1.1.11	K01051	pectinesterase
Pentose and glucuronate interconversions	GSBRNA2T00109850001	10.5433	27.2133	3.87667	36.63	1.38471	3.27357	EC:3.1.1.11	K01051	pectinesterase
Pentose and glucuronate interconversions	GSBRNA2T00145697001	1.39667	9.54667	0.47	7.37333	2.81095	4.02936	EC:3.1.1.11	K01051	pectinesterase
Pentose and glucuronate interconversions	GSBRNA2T00094657001	0	0	3.48333	7.36333	0	1.1127	EC:3.1.1.11	K01051	pectinesterase
Pentose and glucuronate interconversions	GSBRNA2T00107192001	0	0	6.22	23.1033	0	1.92786	EC:3.1.1.11	K01051	pectinesterase
Pentose and glucuronate interconversions	GSBRNA2T00139804001	0	0	24.96	50.24	0	1.04397	EC:3.1.1.11	K01051	pectinesterase
Pentose and glucuronate interconversions	GSBRNA2T00137501001	0.196667	0.966667	0	0	2.33458	0	EC:3.1.1.11	K01051	pectinesterase
Pentose and glucuronate interconversions	GSBRNA2T00015147001	0	0	13.06	2.56667	0	-2.32475	EC:3.1.1.11	K01051	pectinesterase
Pentose and glucuronate interconversions	GSBRNA2T00038181001	0.94	2.27	0	0	1.27604	0	EC:3.1.1.11	K01051	pectinesterase
Pentose and glucuronate interconversions	GSBRNA2T00097761001	0.126667	1.57667	0	0	3.66045	0	EC:3.1.1.11	K01051	pectinesterase
Pentose and glucuronate interconversions	GSBRNA2T00138908001	0.196667	2.02	0	0	3.34281	0	EC:3.1.1.11	K01051	pectinesterase
Pentose and glucuronate interconversions	GSBRNA2T00156847001	0.78	3.78333	0	0	2.29696	0	EC:3.1.1.11	K01051	pectinesterase
Pentose and glucuronate interconversions	novel.6385	0.373333	2.31667	0	0	2.62011	0	EC:3.1.1.11	K01051	pectinesterase
Pentose and glucuronate interconversions	GSBRNA2T00015812001	0.543333	1.18	0.47	1.12333	1.1259	1.2823	EC:3.1.1.11	K01051	pectinesterase
Pentose and glucuronate interconversions	GSBRNA2T00003370001	0	0	0.283333	1.31333	0	2.25932	EC:3.1.1.11	K01051	pectinesterase
Pentose and glucuronate interconversions	GSBRNA2T00024611001	0.266667	1.07667	0.383333	1.23333	2.03725	1.71945	EC:3.1.1.11	K01051	pectinesterase
Pentose and glucuronate interconversions	GSBRNA2T00066162001	0.116667	0.646667	0	0	2.47383	0	EC:3.1.1.11	K01051	pectinesterase
Pentose and glucuronate interconversions	GSBRNA2T00071611001	0.303333	1.55667	0	0	2.36102	0	EC:3.1.1.11	K01051	pectinesterase
Pentose and glucuronate interconversions	GSBRNA2T00111896001	0.11	0.676667	0	0	2.60917	0	EC:3.1.1.11	K01051	pectinesterase
Pentose and glucuronate interconversions	GSBRNA2T00060235001	0	0	2.52667	6.57333	0	1.40657	EC:3.1.1.11	K01051	pectinesterase
Pentose and glucuronate interconversions	GSBRNA2T00007836001	0	0	211.707	58.88	0	-1.81332	EC:3.1.1.11	K01051	pectinesterase
Pentose and glucuronate interconversions	GSBRNA2T00018416001	15.7733	4.23667	0	0	-1.88248	0	EC:3.1.1.11	K01051	pectinesterase
Pentose and glucuronate interconversions	GSBRNA2T00018417001	0	0	1.31333	3.56	0	1.46945	EC:3.1.1.11	K01051	pectinesterase
Pentose and glucuronate interconversions	GSBRNA2T00046955001	0	0	2.08	11.84	0	2.53311	EC:3.1.1.11	K01051	pectinesterase
Pentose and glucuronate interconversions	GSBRNA2T00109719001	0	0	38.2567	79.1633	0	1.07953	EC:3.1.1.11	K01051	pectinesterase
Pentose and glucuronate interconversions	GSBRNA2T00145828001	0	0	28.97	61.0467	0	1.10436	EC:3.1.1.11	K01051	pectinesterase
Pentose and glucuronate interconversions	GSBRNA2T00106906001	0.903333	0.27	0	0	-1.70926	0	EC:3.1.1.11	K01051	pectinesterase
Pentose and glucuronate interconversions	GSBRNA2T00055435001	0.23	0.926667	0	0	2.02114	0	EC:3.1.1.11	K01051	pectinesterase
Pentose and glucuronate interconversions	GSBRNA2T00000197001	0	0	7.14	14.3133	0	1.03322	EC:3.2.1.15	K01184	polygalacturonase
Pentose and glucuronate interconversions	GSBRNA2T00045144001	0	0	3.35333	8.12333	0	1.3105	EC:3.2.1.15	K01184	polygalacturonase
Pentose and glucuronate interconversions	GSBRNA2T00022016001	5.20667	11.3767	0	0	1.14637	0	EC:3.2.1.15	K01184	polygalacturonase
Pentose and glucuronate interconversions	GSBRNA2T00059525001	0	0	1.52333	0.2	0	-2.89996	EC:3.2.1.67	K01213	galacturan 1,4-alpha-galacturonidase
Pentose and glucuronate interconversions	GSBRNA2T00048242001	0.23	2.21667	0	0	3.26855	0	EC:3.2.1.67	K01213	galacturan 1,4-alpha-galacturonidase
Pentose and glucuronate interconversions	GSBRNA2T00089606001	0.736667	2.67	0	0	1.8795	0	EC:3.2.1.67	K01213	galacturan 1,4-alpha-galacturonidase
Pentose and glucuronate interconversions	GSBRNA2T00016719001	0.66	2.03667	2.56333	1.19333	1.66002	-1.07639	EC:3.2.1.67	K01213	galacturan 1,4-alpha-galacturonidase
Pentose and glucuronate interconversions	GSBRNA2T00150427001	0.29	2.17667	0	0	2.93335	0	EC:3.2.1.67	K01213	galacturan 1,4-alpha-galacturonidase
Pentose and glucuronate interconversions	GSBRNA2T00150685001	0.473333	2.25667	0	0	2.27137	0	EC:3.2.1.67	K01213	galacturan 1,4-alpha-galacturonidase
Pentose and glucuronate interconversions	GSBRNA2T00065442001	0	0	3.78667	9.36	0	1.33411	EC:3.2.1.67	K01213	galacturan 1,4-alpha-galacturonidase
Pentose and glucuronate interconversions	GSBRNA2T00014247001	0.213333	1.70333	0	0	3.03195	0	EC:3.2.1.67	K01213	galacturan 1,4-alpha-galacturonidase
Pentose and glucuronate interconversions	GSBRNA2T00139307001	0	0	1.31333	0.53	0	-1.28868	EC:3.2.1.67	K01213	galacturan 1,4-alpha-galacturonidase
Pentose and glucuronate interconversions	GSBRNA2T00125192001	0.41	1.44333	0	0	1.84381	0	EC:3.2.1.67	K01213	galacturan 1,4-alpha-galacturonidase
Pentose and glucuronate interconversions	GSBRNA2T00144446001	0.426667	2.48333	0	0	2.57495	0	EC:3.2.1.67	K01213	galacturan 1,4-alpha-galacturonidase
Pentose and glucuronate interconversions	GSBRNA2T00073045001	4.73333	1.91667	0	0	-1.2792	0	EC:3.2.1.67	K01213	galacturan 1,4-alpha-galacturonidase
Pentose and glucuronate interconversions	GSBRNA2T00005842001	0.863333	2	0.67	2.33333	1.23326	1.82314	EC:4.2.2.2	K01728	pectate lyase
Pentose and glucuronate interconversions	GSBRNA2T00009734001	0.723333	0.0566667	0	0	-3.68663	0	EC:4.2.2.2	K01728	pectate lyase
Pentose and glucuronate interconversions	GSBRNA2T00094600001	2.58667	0.71	0	0	-1.84349	0	EC:4.2.2.2	K01728	pectate lyase
Pentose and glucuronate interconversions	GSBRNA2T00067730001	0.143333	1.03667	0	0	2.84206	0	EC:4.2.2.2	K01728	pectate lyase
Pentose and glucuronate interconversions	GSBRNA2T00077121001	0.103333	0.766667	0	0	2.83704	0	EC:4.2.2.2	K01728	pectate lyase
Pentose and glucuronate interconversions	GSBRNA2T00081694001	0.156667	0.96	0	0	2.62856	0	EC:4.2.2.2	K01728	pectate lyase
Pentose and glucuronate interconversions	GSBRNA2T00041321001	0.563333	2.48667	0	0	2.18859	0	EC:4.2.2.2	K01728	pectate lyase
Pentose and glucuronate interconversions	GSBRNA2T00112086001	0.11	0.823333	0	0	2.87079	0	EC:4.2.2.2	K01728	pectate lyase
Pentose and glucuronate interconversions	GSBRNA2T00153589001	0.143333	1.17333	0	0	3.12566	0	EC:4.2.2.2	K01728	pectate lyase
Pentose phosphate pathway	GSBRNA2T00075963001	0	0	1.37667	0.546667	0	-1.29333	EC:1.1.1.49 1.1.1.363	K00036	glucose-6-phosphate 1-dehydrogenase
Pentose phosphate pathway	GSBRNA2T00009894001	0.566667	0.0966667	5.29333	11.34	-2.52052	1.13001	EC:1.1.1.49 1.1.1.363	K00036	glucose-6-phosphate 1-dehydrogenase
Pentose phosphate pathway	GSBRNA2T00109676001	0	0	14.8533	5.2	0	-1.48172	EC:1.1.1.49 1.1.1.363	K00036	glucose-6-phosphate 1-dehydrogenase
Pentose phosphate pathway	GSBRNA2T00121159001	0	0	3.63667	7.41333	0	1.05637	EC:2.7.1.11	K00850	6-phosphofructokinase 1
Pentose phosphate pathway	GSBRNA2T00156407001	0	0	0.453333	1.79	0	2.01567	EC:2.7.1.11	K00850	6-phosphofructokinase 1
Pentose phosphate pathway	GSBRNA2T00003171001	1.47	0.583333	0	0	-1.32324	0	EC:2.7.1.15	K00852	ribokinase
Pentose phosphate pathway	GSBRNA2T00047365001	0	0	3.17667	0.0366667	0	-6.52856	EC:2.7.1.90	K00895	diphosphate-dependent phosphofructokinase
Pentose phosphate pathway	novel.6700	0	0	8.16333	0.0366667	0	-7.75486	EC:2.7.1.90	K00895	diphosphate-dependent phosphofructokinase
Pentose phosphate pathway	novel.1694	0	0	1.56333	0.586667	0	-1.38766	EC:3.1.1.31	K01057	6-phosphogluconolactonase
Pentose phosphate pathway	GSBRNA2T00106797001	0	0	0.85	1.87667	0	1.17236	EC:5.3.1.6	K01807	ribose 5-phosphate isomerase A
Pentose phosphate pathway	GSBRNA2T00069585001	0	0	8.03667	19.7167	0	1.32702	EC:5.3.1.6	K01807	ribose 5-phosphate isomerase A
Pentose phosphate pathway	GSBRNA2T00015288001	7.83333	2.90333	0	0	-1.4189	0	EC:5.3.1.6	K01807	ribose 5-phosphate isomerase A
Pentose phosphate pathway	GSBRNA2T00056331001	0	0	3.09	1.12	0	-1.43248	EC:5.3.1.9	K01810	glucose-6-phosphate isomerase
Pentose phosphate pathway	GSBRNA2T00041222001	0	0	22.3867	10.28	0	-1.09334	EC:5.3.1.9	K01810	glucose-6-phosphate isomerase
Pentose phosphate pathway	GSBRNA2T00004960001	0	0	0.68	1.81	0	1.43761	EC:5.4.2.2	K01835	phosphoglucomutase
Photosynthesis	GSBRNA2T00018506001	14.54	4.53667	0	0	-1.66654	0	EC:7.1.1.6	K02636	cytochrome b6-f complex iron-sulfur subunit
Photosynthesis	GSBRNA2T00022489001	0	0	0.803333	2.85667	0	1.87044		K02638	plastocyanin
Photosynthesis	GSBRNA2T00112358001	0	0	3.02	8.32	0	1.49633		K02638	plastocyanin
Photosynthesis	GSBRNA2T00112361001	0	0	2.03667	8.35333	0	2.07019		K02638	plastocyanin
Photosynthesis	GSBRNA2T00080861001	16.39	5.27333	52.4167	107.93	-1.62175	1.07368		K02639	ferredoxin
Photosynthesis	GSBRNA2T00012758001	8.11333	18.79	10.43	20.6433	1.22884	1.01614		K02639	ferredoxin
Photosynthesis	GSBRNA2T00005645001	14.4433	4.02667	0	0	-1.83201	0	EC:1.18.1.2	K02641	ferredoxin--NADP+ reductase
Photosynthesis	GSBRNA2T00022403001	5.14667	1.51667	10.4833	31.1767	-1.74546	1.60453	EC:1.18.1.2	K02641	ferredoxin--NADP+ reductase
Photosynthesis	novel.3837	0	0	6.50667	2.59667	0	-1.30051	EC:1.18.1.2	K02641	ferredoxin--NADP+ reductase
Photosynthesis	GSBRNA2T00018465001	54.91	11.5567	0	0	-2.23363	0		K02692	photosystem I subunit II
Photosynthesis	GSBRNA2T00018242001	0	0	525.9	218.37	0	-1.23668		K02692	photosystem I subunit II
Photosynthesis	GSBRNA2T00128449001	0	0	27.92	1.5	0	-4.17462		K02694	photosystem I subunit III
Photosynthesis	GSBRNA2T00010053001	41.8367	18.59	0	0	-1.15194	0		K02695	photosystem I subunit VI
Photosynthesis	GSBRNA2T00113729001	14.08	5.84333	0	0	-1.25682	0		K02698	photosystem I subunit X
Photosynthesis	GSBRNA2T00075750001	0	0	6.62333	1.61	0	-2.02111		K02701	photosystem I subunit PsaN
Photosynthesis	GSBRNA2T00005815001	17.26	4.22333	95.92	199.937	-2.01845	1.09251		K02701	photosystem I subunit PsaN
Photosynthesis	GSBRNA2T00047523001	0	0	0.84	2.51	0	1.61737		K02701	photosystem I subunit PsaN
Photosynthesis	GSBRNA2T00005668001	25.07	6.95333	0	0	-1.83491	0		K02716	photosystem II oxygen-evolving enhancer protein 1
Photosynthesis	GSBRNA2T00011038001	0	0	24.5333	5.55667	0	-2.10335		K02717	photosystem II oxygen-evolving enhancer protein 2
Photosynthesis	GSBRNA2T00089635001	5.21667	1.20667	7.22333	20.7167	-2.12012	1.55422		K08902	photosystem II Psb27 protein
Photosynthesis	GSBRNA2T00032502001	0	0	73.2233	23.0733	0	-1.63411		K08905	photosystem I subunit V
Photosynthesis	GSBRNA2T00062507001	0	0	1.64333	6.29	0	1.97457		K08906	cytochrome c6
Photosynthesis - antenna proteins	GSBRNA2T00124554001	239.72	116.687	0	0	-1.02123	0		K08907	light-harvesting complex I chlorophyll a/b binding protein 1
Photosynthesis - antenna proteins	GSBRNA2T00098761001	177.623	86.49	0	0	-1.02083	0		K08907	light-harvesting complex I chlorophyll a/b binding protein 1
Photosynthesis - antenna proteins	GSBRNA2T00129620001	313.263	113.857	0	0	-1.4427	0		K08907	light-harvesting complex I chlorophyll a/b binding protein 1
Photosynthesis - antenna proteins	GSBRNA2T00108932001	28.6633	10.3733	0	0	-1.45122	0		K08907	light-harvesting complex I chlorophyll a/b binding protein 1
Photosynthesis - antenna proteins	GSBRNA2T00070569001	342.063	164.117	0	0	-1.04103	0		K08909	light-harvesting complex I chlorophyll a/b binding protein 3
Photosynthesis - antenna proteins	GSBRNA2T00087676001	61.5267	29.9433	0	0	-1.02239	0		K08909	light-harvesting complex I chlorophyll a/b binding protein 3
Photosynthesis - antenna proteins	GSBRNA2T00020922001	29.5633	12.9933	0	0	-1.16811	0		K08909	light-harvesting complex I chlorophyll a/b binding protein 3
Photosynthesis - antenna proteins	GSBRNA2T00107175001	492.183	177.627	0	0	-1.45257	0		K08910	light-harvesting complex I chlorophyll a/b binding protein 4
Photosynthesis - antenna proteins	GSBRNA2T00087322001	480.64	179.197	0	0	-1.40607	0		K08910	light-harvesting complex I chlorophyll a/b binding protein 4
Photosynthesis - antenna proteins	GSBRNA2T00055712001	2326.63	702	0	0	-1.71075	0		K08912	light-harvesting complex II chlorophyll a/b binding protein 1
Photosynthesis - antenna proteins	GSBRNA2T00141424001	149.163	26.2467	0	0	-2.48967	0		K08912	light-harvesting complex II chlorophyll a/b binding protein 1
Photosynthesis - antenna proteins	GSBRNA2T00095325001	226.567	69.9	0	0	-1.67899	0		K08912	light-harvesting complex II chlorophyll a/b binding protein 1
Photosynthesis - antenna proteins	GSBRNA2T00141918001	240.143	46.4267	0	0	-2.35288	0		K08912	light-harvesting complex II chlorophyll a/b binding protein 1
Photosynthesis - antenna proteins	GSBRNA2T00132322001	929.447	237.707	0	0	-1.94961	0		K08912	light-harvesting complex II chlorophyll a/b binding protein 1
Photosynthesis - antenna proteins	GSBRNA2T00077027001	855.273	256.927	0	0	-1.71729	0		K08912	light-harvesting complex II chlorophyll a/b binding protein 1
Photosynthesis - antenna proteins	GSBRNA2T00035007001	846.887	361.427	0	0	-1.21022	0		K08912	light-harvesting complex II chlorophyll a/b binding protein 1
Photosynthesis - antenna proteins	novel.6680	7.57667	1.34	0	0	-2.49408	0		K08912	light-harvesting complex II chlorophyll a/b binding protein 1
Photosynthesis - antenna proteins	GSBRNA2T00105568001	28.5033	5.54	6.48333	35.6133	-2.34779	2.49625		K08912	light-harvesting complex II chlorophyll a/b binding protein 1
Photosynthesis - antenna proteins	GSBRNA2T00141425001	902.737	359.87	0	0	-1.30878	0		K08912	light-harvesting complex II chlorophyll a/b binding protein 1
Photosynthesis - antenna proteins	GSBRNA2T00076200001	999.213	448.803	0	0	-1.13612	0		K08912	light-harvesting complex II chlorophyll a/b binding protein 1
Photosynthesis - antenna proteins	GSBRNA2T00095326001	84.59	18.2767	0	0	-2.19639	0		K08912	light-harvesting complex II chlorophyll a/b binding protein 1
Photosynthesis - antenna proteins	GSBRNA2T00076199001	11.7267	5.48667	0	0	-1.07831	0		K08912	light-harvesting complex II chlorophyll a/b binding protein 1
Photosynthesis - antenna proteins	GSBRNA2T00108591001	630.35	266.857	0	0	-1.22194	0		K08912	light-harvesting complex II chlorophyll a/b binding protein 1
Photosynthesis - antenna proteins	GSBRNA2T00085157001	211.743	49.1667	0	0	-2.09099	0		K08913	light-harvesting complex II chlorophyll a/b binding protein 2
Photosynthesis - antenna proteins	GSBRNA2T00154986001	165.5	35.4433	0	0	-2.20818	0		K08913	light-harvesting complex II chlorophyll a/b binding protein 2
Photosynthesis - antenna proteins	GSBRNA2T00093773001	33.5033	6.55667	0	0	-2.33113	0		K08913	light-harvesting complex II chlorophyll a/b binding protein 2
Photosynthesis - antenna proteins	GSBRNA2T00109662001	326.387	59.07	0	0	-2.44981	0		K08913	light-harvesting complex II chlorophyll a/b binding protein 2
Photosynthesis - antenna proteins	GSBRNA2T00009877001	27.09	3.07667	0	0	-3.12696	0		K08913	light-harvesting complex II chlorophyll a/b binding protein 2
Photosynthesis - antenna proteins	GSBRNA2T00139448001	91.6233	27.08	0	0	-1.74028	0		K08913	light-harvesting complex II chlorophyll a/b binding protein 2
Photosynthesis - antenna proteins	GSBRNA2T00117529001	137.977	31.31	0	0	-2.12423	0		K08913	light-harvesting complex II chlorophyll a/b binding protein 2
Photosynthesis - antenna proteins	GSBRNA2T00078161001	55.4667	16.27	0	0	-1.75584	0		K08913	light-harvesting complex II chlorophyll a/b binding protein 2
Photosynthesis - antenna proteins	GSBRNA2T00002895001	233.417	65.36	0	0	-1.81666	0		K08914	light-harvesting complex II chlorophyll a/b binding protein 3
Photosynthesis - antenna proteins	GSBRNA2T00005208001	64.4633	21.0333	0	0	-1.59945	0		K08914	light-harvesting complex II chlorophyll a/b binding protein 3
Photosynthesis - antenna proteins	GSBRNA2T00078930001	271.237	78.1367	0	0	-1.77769	0		K08914	light-harvesting complex II chlorophyll a/b binding protein 3
Photosynthesis - antenna proteins	GSBRNA2T00080643001	292.487	117.393	0	0	-1.29882	0		K08915	light-harvesting complex II chlorophyll a/b binding protein 4
Photosynthesis - antenna proteins	GSBRNA2T00008518001	321.58	131.017	0	0	-1.27655	0		K08915	light-harvesting complex II chlorophyll a/b binding protein 4
Photosynthesis - antenna proteins	GSBRNA2T00057907001	201.593	99.3267	0	0	-1.0019	0		K08917	light-harvesting complex II chlorophyll a/b binding protein 6
Photosynthesis - antenna proteins	GSBRNA2T00136666001	229.82	103.477	0	0	-1.13256	0		K08917	light-harvesting complex II chlorophyll a/b binding protein 6
Photosynthesis - antenna proteins	GSBRNA2T00008021001	213.217	79.4333	0	0	-1.40631	0		K08917	light-harvesting complex II chlorophyll a/b binding protein 6
Plant hormone signal transduction	GSBRNA2T00034819001	1.48	3.22	0	0	1.13254	0		K12126	phytochrome-interacting factor 3
Plant hormone signal transduction	GSBRNA2T00033633001	0	0	5.17667	2.00667	0	-1.3369		K12126	phytochrome-interacting factor 3
Plant hormone signal transduction	GSBRNA2T00082740001	0	0	1.64	4.18667	0	1.38264		K12126	phytochrome-interacting factor 3
Plant hormone signal transduction	GSBRNA2T00094642001	0	0	5.29333	10.56	0	1.03229		K12126	phytochrome-interacting factor 3
Plant hormone signal transduction	GSBRNA2T00130395001	0	0	0.376667	1.24	0	1.74456		K12126	phytochrome-interacting factor 3
Plant hormone signal transduction	GSBRNA2T00006400001	0	0	1.44667	5.02333	0	1.82477	EC:2.7.10.1 2.7.11.1	K13415	protein brassinosteroid insensitive 1
Plant hormone signal transduction	GSBRNA2T00030862001	0.496667	0.993333	0	0	1.0226	0	EC:2.7.10.1 2.7.11.1	K13415	protein brassinosteroid insensitive 1
Plant hormone signal transduction	GSBRNA2T00064460001	2.65	1.03	2.35333	7.79333	-1.34751	1.76038	EC:2.7.10.1 2.7.11.1	K13415	protein brassinosteroid insensitive 1
Plant hormone signal transduction	GSBRNA2T00157104001	1.26	3.02	0.27	4.26667	1.27819	4.0205	EC:2.7.10.1 2.7.11.1	K13415	protein brassinosteroid insensitive 1
Plant hormone signal transduction	GSBRNA2T00006399001	0	0	1.94667	6.01667	0	1.65831	EC:2.7.10.1 2.7.11.1	K13415	protein brassinosteroid insensitive 1
Plant hormone signal transduction	GSBRNA2T00036046001	0	0	2.47	7.40333	0	1.6118	EC:2.7.10.1 2.7.11.1	K13415	protein brassinosteroid insensitive 1
Plant hormone signal transduction	GSBRNA2T00056823001	0	0	1.21333	3.47333	0	1.54152	EC:2.7.10.1 2.7.11.1	K13415	protein brassinosteroid insensitive 1
Plant hormone signal transduction	GSBRNA2T00056824001	0	0	0.95	4.66	0	2.32468	EC:2.7.10.1 2.7.11.1	K13415	protein brassinosteroid insensitive 1
Plant hormone signal transduction	GSBRNA2T00091655001	0	0	4.3	9.02333	0	1.10004	EC:2.7.10.1 2.7.11.1	K13415	protein brassinosteroid insensitive 1
Plant hormone signal transduction	GSBRNA2T00104399001	0	0	0.89	0.306667	0	-1.51827	EC:2.7.10.1 2.7.11.1	K13415	protein brassinosteroid insensitive 1
Plant hormone signal transduction	GSBRNA2T00142045001	0	0	3.49667	6.91667	0	1.01186	EC:2.7.10.1 2.7.11.1	K13415	protein brassinosteroid insensitive 1
Plant hormone signal transduction	GSBRNA2T00157105001	0	0	4.25	1.2	0	-1.79635	EC:2.7.10.1 2.7.11.1	K13415	protein brassinosteroid insensitive 1
Plant hormone signal transduction	novel.2823	0	0	16.09	36.2	0	1.19784	EC:2.7.10.1 2.7.11.1	K13415	protein brassinosteroid insensitive 1
Plant hormone signal transduction	GSBRNA2T00037741001	0	0	0.113333	0.743333	0	2.74487	EC:2.7.10.1 2.7.11.1	K13416	brassinosteroid insensitive 1-associated receptor kinase 1
Plant hormone signal transduction	GSBRNA2T00079920001	0	0	0.566667	1.61667	0	1.54581	EC:2.7.10.1 2.7.11.1	K13416	brassinosteroid insensitive 1-associated receptor kinase 1
Plant hormone signal transduction	GSBRNA2T00103046001	0	0	1.98667	4.22	0	1.11707	EC:2.7.10.1 2.7.11.1	K13416	brassinosteroid insensitive 1-associated receptor kinase 1
Plant hormone signal transduction	GSBRNA2T00158044001	0	0	1.13333	2.40333	0	1.10782	EC:2.7.10.1 2.7.11.1	K13416	brassinosteroid insensitive 1-associated receptor kinase 1
Plant hormone signal transduction	GSBRNA2T00040269001	0	0	0.396667	0.0833333	0	-2.19242	EC:2.7.10.1 2.7.11.1	K13416	brassinosteroid insensitive 1-associated receptor kinase 1
Plant hormone signal transduction	GSBRNA2T00029579001	0.5	0.163333	0	0	-1.60044	0	EC:2.7.10.1 2.7.11.1	K13416	brassinosteroid insensitive 1-associated receptor kinase 1
Plant hormone signal transduction	GSBRNA2T00132220001	1.45333	3.76	0	0	1.40015	0	EC:2.7.10.1 2.7.11.1	K13416	brassinosteroid insensitive 1-associated receptor kinase 1
Plant hormone signal transduction	GSBRNA2T00142002001	0.54	1.30667	0.616667	2.19333	1.30773	1.86508	EC:2.7.10.1 2.7.11.1	K13416	brassinosteroid insensitive 1-associated receptor kinase 1
Plant hormone signal transduction	GSBRNA2T00091593001	0	0	1.24667	0.376667	0	-1.68129	EC:2.7.10.1 2.7.11.1	K13416	brassinosteroid insensitive 1-associated receptor kinase 1
Plant hormone signal transduction	novel.7002	0	0	0.95	0.426667	0	-1.11441	EC:2.7.10.1 2.7.11.1	K13416	brassinosteroid insensitive 1-associated receptor kinase 1
Plant hormone signal transduction	GSBRNA2T00025291001	5.59333	1.97333	40.8533	101.413	-1.48497	1.34047	EC:2.7.10.1 2.7.11.1	K13416	brassinosteroid insensitive 1-associated receptor kinase 1
Plant hormone signal transduction	GSBRNA2T00025294001	6.49333	14.34	6.86333	13.84	1.16619	1.04049	EC:2.7.10.1 2.7.11.1	K13416	brassinosteroid insensitive 1-associated receptor kinase 1
Plant hormone signal transduction	GSBRNA2T00134456001	34.3533	82.8933	0	0	1.28932	0	EC:2.7.10.1 2.7.11.1	K13416	brassinosteroid insensitive 1-associated receptor kinase 1
Plant hormone signal transduction	GSBRNA2T00136156001	2.18333	4.35333	0	0	1.02373	0	EC:2.7.10.1 2.7.11.1	K13416	brassinosteroid insensitive 1-associated receptor kinase 1
Plant hormone signal transduction	GSBRNA2T00107084001	0	0	0.603333	1.80667	0	1.62432	EC:2.7.10.1 2.7.11.1	K13416	brassinosteroid insensitive 1-associated receptor kinase 1
Plant hormone signal transduction	GSBRNA2T00003923001	0	0	0.2	0.856667	0	2.12781		K13422	transcription factor MYC2
Plant hormone signal transduction	GSBRNA2T00056417001	0	0	2.96667	1.10333	0	-1.40132		K13422	transcription factor MYC2
Plant hormone signal transduction	GSBRNA2T00081842001	0	0	2.78667	1.06	0	-1.36998		K13422	transcription factor MYC2
Plant hormone signal transduction	GSBRNA2T00139997001	0	0	13.0333	29.9933	0	1.23361		K13422	transcription factor MYC2
Plant hormone signal transduction	GSBRNA2T00020213001	0	0	4.26	11.51	0	1.46014		K13422	transcription factor MYC2
Plant hormone signal transduction	GSBRNA2T00037255001	0	0	3.67333	12.0767	0	1.74903		K13422	transcription factor MYC2
Plant hormone signal transduction	GSBRNA2T00053352001	0	0	4.89	13.23	0	1.4658		K13422	transcription factor MYC2
Plant hormone signal transduction	GSBRNA2T00093985001	0	0	8.68	1.92	0	-2.15325		K13422	transcription factor MYC2
Plant hormone signal transduction	GSBRNA2T00131278001	0	0	10.3767	21.56	0	1.08423		K13422	transcription factor MYC2
Plant hormone signal transduction	GSBRNA2T00132901001	0	0	1.73333	7.72333	0	2.18831		K13422	transcription factor MYC2
Plant hormone signal transduction	GSBRNA2T00005671001	2.16333	0.356667	0	0	-2.57845	0		K13449	pathogenesis-related protein 1
Plant hormone signal transduction	GSBRNA2T00051169001	0	0	10.9567	4.73	0	-1.18475		K13449	pathogenesis-related protein 1
Plant hormone signal transduction	GSBRNA2T00102887001	8.56333	20.1733	3.95667	14.9767	1.25737	1.94991		K13464	jasmonate ZIM domain-containing protein
Plant hormone signal transduction	GSBRNA2T00139525001	6.29	17.3767	2.68333	14.4167	1.4828	2.45615		K13464	jasmonate ZIM domain-containing protein
Plant hormone signal transduction	GSBRNA2T00035595001	4.94667	12.4267	2.15333	6.87333	1.3396	1.70921		K13464	jasmonate ZIM domain-containing protein
Plant hormone signal transduction	GSBRNA2T00016167001	4.48	13.4567	1.73667	6.41667	1.60228	1.9145		K13464	jasmonate ZIM domain-containing protein
Plant hormone signal transduction	GSBRNA2T00136878001	4.52333	12.11	1.77	7.79	1.44481	2.17047		K13464	jasmonate ZIM domain-containing protein
Plant hormone signal transduction	GSBRNA2T00072318001	0	0	1.41	3.70667	0	1.43247		K13464	jasmonate ZIM domain-containing protein
Plant hormone signal transduction	GSBRNA2T00136767001	17.07	33.9267	11.8167	23.8867	1.00796	1.04759		K13464	jasmonate ZIM domain-containing protein
Plant hormone signal transduction	novel.6664	8.26667	17.16	6.68	13.26	1.07168	1.01515		K13464	jasmonate ZIM domain-containing protein
Plant hormone signal transduction	GSBRNA2T00020988001	0	0	3.65	9.39667	0	1.38973		K13464	jasmonate ZIM domain-containing protein
Plant hormone signal transduction	GSBRNA2T00103000001	0	0	10.5633	23.3233	0	1.17064		K13464	jasmonate ZIM domain-containing protein
Plant hormone signal transduction	GSBRNA2T00102569001	9.53	18.86	4.17667	11.4067	1.00093	1.48159		K13464	jasmonate ZIM domain-containing protein
Plant hormone signal transduction	GSBRNA2T00011919001	0	0	14.56	30.9567	0	1.1185		K13464	jasmonate ZIM domain-containing protein
Plant hormone signal transduction	GSBRNA2T00116411001	9.78	21.6567	8.91333	24	1.15961	1.46161		K13464	jasmonate ZIM domain-containing protein
Plant hormone signal transduction	GSBRNA2T00153872001	5.09333	11.84	1.58667	6.71	1.23933	2.10815		K13464	jasmonate ZIM domain-containing protein
Plant hormone signal transduction	GSBRNA2T00101752001	3.65333	8.39	2.17667	5.66667	1.21319	1.40943		K13464	jasmonate ZIM domain-containing protein
Plant hormone signal transduction	GSBRNA2T00101426001	0	0	0.196667	1.60667	0	3.08344		K13464	jasmonate ZIM domain-containing protein
Plant hormone signal transduction	GSBRNA2T00099637001	3.66	8.01667	2.20667	9.75333	1.14595	2.17287		K13464	jasmonate ZIM domain-containing protein
Plant hormone signal transduction	GSBRNA2T00093072001	16.57	36.5867	22.7833	52.2633	1.15904	1.22651		K13464	jasmonate ZIM domain-containing protein
Plant hormone signal transduction	GSBRNA2T00022119001	0	0	2.43	7.41667	0	1.63659		K13464	jasmonate ZIM domain-containing protein
Plant hormone signal transduction	GSBRNA2T00011092001	0.383333	1.46	0	0	1.92966	0		K13464	jasmonate ZIM domain-containing protein
Plant hormone signal transduction	GSBRNA2T00019278001	7.21333	20.3367	2.96333	11.49	1.52227	1.9806		K14431	transcription factor TGA
Plant hormone signal transduction	GSBRNA2T00156129001	2.67	12.0167	0.71	4.17333	2.19273	2.56943		K14431	transcription factor TGA
Plant hormone signal transduction	GSBRNA2T00100408001	4.51333	16.4833	0.503333	3.18333	1.88179	2.68195		K14431	transcription factor TGA
Plant hormone signal transduction	GSBRNA2T00099260001	1.68667	0.8	0	0	-1.05376	0		K14431	transcription factor TGA
Plant hormone signal transduction	GSBRNA2T00062968001	2.74333	5.75667	1.93333	7.72	1.07966	2.03506		K14484	auxin-responsive protein IAA
Plant hormone signal transduction	GSBRNA2T00035986001	0.486667	1.44	0	0	1.58722	0		K14484	auxin-responsive protein IAA
Plant hormone signal transduction	GSBRNA2T00086813001	0	0	1.09333	2.52	0	1.23563		K14484	auxin-responsive protein IAA
Plant hormone signal transduction	GSBRNA2T00123798001	15.8967	45.0667	6.22333	42.8967	1.51849	2.81722		K14484	auxin-responsive protein IAA
Plant hormone signal transduction	GSBRNA2T00137560001	5.48	11.5667	1.87667	10.9933	1.09595	2.57808		K14484	auxin-responsive protein IAA
Plant hormone signal transduction	GSBRNA2T00009996001	0	0	1.18	3.38	0	1.55064		K14484	auxin-responsive protein IAA
Plant hormone signal transduction	GSBRNA2T00058525001	6.96667	14.5067	9.23	28.6433	1.07877	1.66603		K14484	auxin-responsive protein IAA
Plant hormone signal transduction	GSBRNA2T00154850001	4.99667	11.8433	0	0	1.26156	0		K14484	auxin-responsive protein IAA
Plant hormone signal transduction	GSBRNA2T00158418001	2.13667	8.27333	0	0	1.98673	0		K14484	auxin-responsive protein IAA
Plant hormone signal transduction	GSBRNA2T00032233001	27.09	56.64	28.5733	65.02	1.07726	1.21752		K14484	auxin-responsive protein IAA
Plant hormone signal transduction	GSBRNA2T00048473001	7.55667	18.0367	5.89667	12.17	1.27247	1.07357		K14484	auxin-responsive protein IAA
Plant hormone signal transduction	GSBRNA2T00052523001	5.89	12.32	0	0	1.08442	0		K14484	auxin-responsive protein IAA
Plant hormone signal transduction	GSBRNA2T00031866001	0	0	13.18	27.1867	0	1.07305		K14484	auxin-responsive protein IAA
Plant hormone signal transduction	GSBRNA2T00053132001	0	0	15.7967	40.3467	0	1.38481		K14484	auxin-responsive protein IAA
Plant hormone signal transduction	GSBRNA2T00005756001	3.63	1.05	0	0	-1.77571	0		K14484	auxin-responsive protein IAA
Plant hormone signal transduction	GSBRNA2T00094679001	1.68667	0.73	10.2767	23.0667	-1.19377	1.19336		K14486	auxin response factor
Plant hormone signal transduction	GSBRNA2T00033278001	0	0	5.91333	0	0	-9.40383		K14486	auxin response factor
Plant hormone signal transduction	GSBRNA2T00042970001	0	0	7.90667	0	0	-9.48133		K14486	auxin response factor
Plant hormone signal transduction	GSBRNA2T00132904001	1.47667	0.606667	0	0	-1.2601	0		K14486	auxin response factor
Plant hormone signal transduction	GSBRNA2T00002327001	0	0	1.27333	3.77333	0	1.59764		K14487	auxin responsive GH3 gene family
Plant hormone signal transduction	GSBRNA2T00058686001	0	0	1.48	0.516667	0	-1.49205		K14487	auxin responsive GH3 gene family
Plant hormone signal transduction	GSBRNA2T00156379001	0	0	19.1967	39.7867	0	1.07969		K14487	auxin responsive GH3 gene family
Plant hormone signal transduction	GSBRNA2T00091291001	1.97333	0.55	0	0	-1.83076	0		K14487	auxin responsive GH3 gene family
Plant hormone signal transduction	GSBRNA2T00129920001	0	0	3.32667	6.67333	0	1.0335		K14487	auxin responsive GH3 gene family
Plant hormone signal transduction	GSBRNA2T00140329001	0	0	6.32	14.2733	0	1.20654		K14487	auxin responsive GH3 gene family
Plant hormone signal transduction	GSBRNA2T00121565001	0.35	0.813333	0	0	1.2293	0		K14487	auxin responsive GH3 gene family
Plant hormone signal transduction	GSBRNA2T00131123001	1.14333	3.3	0.78	2.39667	1.54026	1.65298		K14487	auxin responsive GH3 gene family
Plant hormone signal transduction	GSBRNA2T00085945001	2.09333	6.91	1.13667	3.62333	1.74555	1.70269		K14487	auxin responsive GH3 gene family
Plant hormone signal transduction	GSBRNA2T00035951001	0	0	1.15667	0.416667	0	-1.45172		K14487	auxin responsive GH3 gene family
Plant hormone signal transduction	GSBRNA2T00075864001	0	0	0.7	0.276667	0	-1.3303		K14487	auxin responsive GH3 gene family
Plant hormone signal transduction	GSBRNA2T00043225001	0	0	0.47	4.01667	0	3.14467		K14488	SAUR family protein
Plant hormone signal transduction	GSBRNA2T00047745001	0	0	1.61333	8.40333	0	2.4242		K14488	SAUR family protein
Plant hormone signal transduction	GSBRNA2T00018902001	0	0	1.86	6.14667	0	1.76364		K14488	SAUR family protein
Plant hormone signal transduction	GSBRNA2T00065920001	0	0	3.66333	11.6333	0	1.68769		K14488	SAUR family protein
Plant hormone signal transduction	GSBRNA2T00065924001	0	0	2.13667	6.93	0	1.71531		K14488	SAUR family protein
Plant hormone signal transduction	GSBRNA2T00065926001	0	0	1.91333	7.46333	0	2.00452		K14488	SAUR family protein
Plant hormone signal transduction	GSBRNA2T00094074001	0	0	1.33333	6.11	0	2.20725		K14488	SAUR family protein
Plant hormone signal transduction	GSBRNA2T00140673001	0	0	1.12	4.04333	0	1.90804		K14488	SAUR family protein
Plant hormone signal transduction	GSBRNA2T00014386001	0	0	0.676667	2.29	0	1.77799		K14488	SAUR family protein
Plant hormone signal transduction	GSBRNA2T00030843001	0	0	0.606667	2.28667	0	1.95666		K14488	SAUR family protein
Plant hormone signal transduction	GSBRNA2T00032680001	0	0	0.87	2.47	0	1.53265		K14488	SAUR family protein
Plant hormone signal transduction	GSBRNA2T00065927001	0	0	4.22	8.39333	0	1.01576		K14488	SAUR family protein
Plant hormone signal transduction	GSBRNA2T00012129001	3.8	0.73	0	0	-2.34483	0		K14488	SAUR family protein
Plant hormone signal transduction	GSBRNA2T00078991001	25.9267	59.0967	16.9033	33.6667	1.20554	1.02044		K14488	SAUR family protein
Plant hormone signal transduction	GSBRNA2T00010189001	0	0	10.3967	29.8667	0	1.553		K14488	SAUR family protein
Plant hormone signal transduction	GSBRNA2T00131733001	10.24	29.39	4.22	16.8467	1.53864	2.02873		K14488	SAUR family protein
Plant hormone signal transduction	GSBRNA2T00015050001	0	0	2.47667	5.87333	0	1.28793		K14488	SAUR family protein
Plant hormone signal transduction	GSBRNA2T00042991001	11.0433	5.25667	0	0	-1.0478	0		K14488	SAUR family protein
Plant hormone signal transduction	GSBRNA2T00042981001	0	0	3.46667	1.39667	0	-1.28175		K14488	SAUR family protein
Plant hormone signal transduction	GSBRNA2T00073934001	0	0	2.49667	0.576667	0	-2.06669		K14488	SAUR family protein
Plant hormone signal transduction	GSBRNA2T00075091001	0	0	0.33	1.75333	0	2.45424		K14488	SAUR family protein
Plant hormone signal transduction	GSBRNA2T00014351001	0	0	7.26	30.5833	0	2.09665		K14488	SAUR family protein
Plant hormone signal transduction	GSBRNA2T00073223001	0	0	5.33667	15.21	0	1.54241		K14488	SAUR family protein
Plant hormone signal transduction	GSBRNA2T00088482001	0	0	3.29333	0.77	0	-2.06225		K14488	SAUR family protein
Plant hormone signal transduction	GSBRNA2T00112349001	0	0	1.74	5.75	0	1.75736		K14488	SAUR family protein
Plant hormone signal transduction	GSBRNA2T00112379001	0	0	13.3933	3.29333	0	-1.99616		K14488	SAUR family protein
Plant hormone signal transduction	GSBRNA2T00008037001	0	0	13.1067	4.07	0	-1.65686		K14488	SAUR family protein
Plant hormone signal transduction	GSBRNA2T00009816001	0	0	5.01333	10.6633	0	1.12157		K14490	histidine-containing phosphotransfer peotein
Plant hormone signal transduction	GSBRNA2T00040729001	0	0	1.09667	0.173333	0	-2.63404		K14491	two-component response regulator ARR-B family
Plant hormone signal transduction	GSBRNA2T00033615001	2.42	6.45	0	0	1.43625	0		K14491	two-component response regulator ARR-B family
Plant hormone signal transduction	GSBRNA2T00084832001	5.87667	2.79667	0	0	-1.05168	0		K14491	two-component response regulator ARR-B family
Plant hormone signal transduction	GSBRNA2T00107253001	4.7	11.9067	0	0	1.36043	0		K14491	two-component response regulator ARR-B family
Plant hormone signal transduction	GSBRNA2T00120845001	1.43333	0.636667	0	0	-1.15791	0		K14491	two-component response regulator ARR-B family
Plant hormone signal transduction	GSBRNA2T00158205001	27.0667	7.50333	0	0	-1.83212	0		K14491	two-component response regulator ARR-B family
Plant hormone signal transduction	GSBRNA2T00014233001	5.26	10.86	3.80333	8.37333	1.07199	1.1675		K14491	two-component response regulator ARR-B family
Plant hormone signal transduction	GSBRNA2T00066298001	4.72667	11.43	5.22333	13.0833	1.29609	1.35362		K14491	two-component response regulator ARR-B family
Plant hormone signal transduction	GSBRNA2T00135220001	2.06333	5.89667	1.90667	5.00333	1.52809	1.42423		K14491	two-component response regulator ARR-B family
Plant hormone signal transduction	GSBRNA2T00102026001	0	0	1.24667	4.39	0	1.84216		K14491	two-component response regulator ARR-B family
Plant hormone signal transduction	GSBRNA2T00008093001	0	0	0.353333	1.56	0	2.17685		K14491	two-component response regulator ARR-B family
Plant hormone signal transduction	GSBRNA2T00111627001	0	0	92.3067	32.1467	0	-1.48944		K14491	two-component response regulator ARR-B family
Plant hormone signal transduction	GSBRNA2T00058447001	0	0	2.60333	0.9	0	-1.50572		K14492	two-component response regulator ARR-A family
Plant hormone signal transduction	GSBRNA2T00002966001	0	0	7.73667	1.56667	0	-2.26142	EC:3.-.-.-	K14493	gibberellin receptor GID1
Plant hormone signal transduction	GSBRNA2T00072319001	0	0	1.54	3.61	0	1.25251	EC:3.-.-.-	K14493	gibberellin receptor GID1
Plant hormone signal transduction	GSBRNA2T00098069001	0	0	2.36	1.09	0	-1.07911	EC:3.-.-.-	K14493	gibberellin receptor GID1
Plant hormone signal transduction	GSBRNA2T00094742001	1.04	0.236667	0	0	-2.09081	0	EC:3.-.-.-	K14493	gibberellin receptor GID1
Plant hormone signal transduction	GSBRNA2T00087775001	0	0	1.87333	6.25	0	1.76332	EC:3.-.-.-	K14493	gibberellin receptor GID1
Plant hormone signal transduction	GSBRNA2T00094669001	0	0	6.18333	13.39	0	1.14814	EC:3.-.-.-	K14493	gibberellin receptor GID1
Plant hormone signal transduction	GSBRNA2T00082989001	0	0	13.83	6.6	0	-1.03877		K14494	DELLA protein
Plant hormone signal transduction	GSBRNA2T00058940001	14.3367	30.1033	6.07333	14.6	1.09132	1.29544		K14494	DELLA protein
Plant hormone signal transduction	GSBRNA2T00023184001	0	0	8.89333	25.7267	0	1.56386		K14494	DELLA protein
Plant hormone signal transduction	GSBRNA2T00075747001	0	0	2.38667	8.85667	0	1.92061		K14494	DELLA protein
Plant hormone signal transduction	GSBRNA2T00095944001	0	0	6.9	24.1067	0	1.83521		K14494	DELLA protein
Plant hormone signal transduction	GSBRNA2T00109567001	0	0	6.13	2.57	0	-1.2218		K14494	DELLA protein
Plant hormone signal transduction	GSBRNA2T00121499001	0	0	4.80333	9.50667	0	1.01934		K14494	DELLA protein
Plant hormone signal transduction	GSBRNA2T00097284001	0	0	20.13	8.83667	0	-1.16307		K14494	DELLA protein
Plant hormone signal transduction	GSBRNA2T00125763001	0	0	8.51	20.8267	0	1.32473		K14494	DELLA protein
Plant hormone signal transduction	GSBRNA2T00125764001	0	0	9.24333	21.27	0	1.24084		K14494	DELLA protein
Plant hormone signal transduction	GSBRNA2T00138423001	0	0	5.38333	12.7867	0	1.27901		K14494	DELLA protein
Plant hormone signal transduction	GSBRNA2T00065871001	2.46333	4.94667	0	0	1.02249	0		K14494	DELLA protein
Plant hormone signal transduction	GSBRNA2T00005379001	23.45	9.39	0	0	-1.29998	0		K14496	abscisic acid receptor PYR/PYL family
Plant hormone signal transduction	GSBRNA2T00134377001	0.79	2.29667	0	0	1.53901	0		K14496	abscisic acid receptor PYR/PYL family
Plant hormone signal transduction	GSBRNA2T00006050001	0	0	2.17667	4.37333	0	1.04782		K14496	abscisic acid receptor PYR/PYL family
Plant hormone signal transduction	GSBRNA2T00112177001	0	0	5.89	11.7433	0	1.02494		K14496	abscisic acid receptor PYR/PYL family
Plant hormone signal transduction	GSBRNA2T00150529001	2.01333	6.23667	0	0	1.65834	0		K14496	abscisic acid receptor PYR/PYL family
Plant hormone signal transduction	GSBRNA2T00091293001	0.553333	0.193333	6.64333	13.9067	-1.5231	1.09653	EC:3.1.3.16	K14497	protein phosphatase 2C
Plant hormone signal transduction	GSBRNA2T00122177001	0.36	1.05667	0	0	1.54169	0	EC:3.1.3.16	K14497	protein phosphatase 2C
Plant hormone signal transduction	GSBRNA2T00122885001	3.94	9.38	0	0	1.26881	0	EC:3.1.3.16	K14497	protein phosphatase 2C
Plant hormone signal transduction	novel.2750	0.936667	4.11	1.13	2.43667	2.14603	1.14238	EC:3.1.3.16	K14497	protein phosphatase 2C
Plant hormone signal transduction	GSBRNA2T00000310001	0	0	57.27	145.16	0	1.37244	EC:3.1.3.16	K14497	protein phosphatase 2C
Plant hormone signal transduction	GSBRNA2T00032103001	2.02	4.16333	3.40333	9.06333	1.05496	1.44471	EC:3.1.3.16	K14497	protein phosphatase 2C
Plant hormone signal transduction	GSBRNA2T00081054001	0	0	4.82667	13.7733	0	1.54187	EC:3.1.3.16	K14497	protein phosphatase 2C
Plant hormone signal transduction	GSBRNA2T00135152001	0	0	6.77333	18.7667	0	1.4973	EC:3.1.3.16	K14497	protein phosphatase 2C
Plant hormone signal transduction	GSBRNA2T00072769001	2.35	5.72	0	0	1.31186	0	EC:2.7.11.1	K14498	serine/threonine-protein kinase SRK2
Plant hormone signal transduction	GSBRNA2T00032741001	0	0	1.52333	3.57	0	1.25349	EC:2.7.11.1	K14500	BR-signaling kinase
Plant hormone signal transduction	GSBRNA2T00040869001	0	0	1.17	4.60667	0	1.99881	EC:2.7.11.1	K14500	BR-signaling kinase
Plant hormone signal transduction	GSBRNA2T00123562001	0	0	4.34	1.61333	0	-1.39865	EC:2.7.11.1	K14500	BR-signaling kinase
Plant hormone signal transduction	GSBRNA2T00106620001	0	0	4.01333	9.15	0	1.22053		K14503	brassinosteroid resistant 44563
Plant hormone signal transduction	GSBRNA2T00157553001	0	0	2.58333	9.71333	0	1.94095	EC:2.4.1.207	K14504	xyloglucan:xyloglucosyl transferase TCH4
Plant hormone signal transduction	GSBRNA2T00063664001	15.11	34.6167	3.58333	45.7133	1.21287	3.70577	EC:2.4.1.207	K14504	xyloglucan:xyloglucosyl transferase TCH4
Plant hormone signal transduction	novel.7583	2.31667	4.88333	0.423333	6.57	1.08176	3.96612	EC:2.4.1.207	K14504	xyloglucan:xyloglucosyl transferase TCH4
Plant hormone signal transduction	GSBRNA2T00028019001	0	0	0.426667	3.77	0	3.20058	EC:2.4.1.207	K14504	xyloglucan:xyloglucosyl transferase TCH4
Plant hormone signal transduction	GSBRNA2T00033377001	0	0	3.92	30.8633	0	3.00657	EC:2.4.1.207	K14504	xyloglucan:xyloglucosyl transferase TCH4
Plant hormone signal transduction	GSBRNA2T00093711001	0	0	14.85	124.343	0	3.09749	EC:2.4.1.207	K14504	xyloglucan:xyloglucosyl transferase TCH4
Plant hormone signal transduction	GSBRNA2T00114895001	0	0	6.34	32.24	0	2.37463	EC:2.4.1.207	K14504	xyloglucan:xyloglucosyl transferase TCH4
Plant hormone signal transduction	GSBRNA2T00068403001	0	0	6.46	3.02667	0	-1.0667	EC:2.7.13.-	K14509	ethylene receptor
Plant hormone signal transduction	GSBRNA2T00026574001	3.42	10.17	2.08	9.36333	1.59456	2.19563	EC:2.7.11.1	K14510	serine/threonine-protein kinase CTR1
Plant hormone signal transduction	GSBRNA2T00107732001	9.49667	30.26	5.99333	19.2433	1.68638	1.7118	EC:2.7.11.1	K14510	serine/threonine-protein kinase CTR1
Plant hormone signal transduction	GSBRNA2T00131394001	24.2167	86.8433	9.15333	50.3833	1.8606	2.49051	EC:2.7.11.1	K14510	serine/threonine-protein kinase CTR1
Plant hormone signal transduction	GSBRNA2T00013060001	2.15667	4.37	0	0	1.03831	0	EC:2.7.11.1	K14510	serine/threonine-protein kinase CTR1
Plant hormone signal transduction	GSBRNA2T00052522001	0	0	1.68	3.33667	0	1.02217	EC:2.7.11.1	K14510	serine/threonine-protein kinase CTR1
Plant hormone signal transduction	GSBRNA2T00038285001	0.89	0.246667	0.673333	2.58667	-1.85367	1.96367		K14514	ethylene-insensitive protein 3
Plant hormone signal transduction	GSBRNA2T00133604001	0	0	18.4567	7.29333	0	-1.30917		K14515	EIN3-binding F-box protein
Plant hormone signal transduction	GSBRNA2T00145987001	0	0	11.11	4.26	0	-1.35601		K14515	EIN3-binding F-box protein
Plant hormone signal transduction	GSBRNA2T00147630001	0	0	13.6167	6.06333	0	-1.13951		K14515	EIN3-binding F-box protein
Plant hormone signal transduction	GSBRNA2T00041679001	0	0	0.613333	5.33	0	3.15307		K14517	ethylene-responsive transcription factor 2
Plant hormone signal transduction	GSBRNA2T00054775001	0	0	1.33333	3.85333	0	1.57483		K14517	ethylene-responsive transcription factor 2
Plant hormone signal transduction	GSBRNA2T00079836001	0	0	4.25667	14.7433	0	1.82157		K14517	ethylene-responsive transcription factor 2
Plant hormone signal transduction	GSBRNA2T00128779001	0	0	0.273333	1.55333	0	2.52066		K14517	ethylene-responsive transcription factor 2
Plant hormone signal transduction	GSBRNA2T00075487001	2.73667	0.64	0	0	-2.08081	0		K16189	phytochrome-interacting factor 4
Plant hormone signal transduction	GSBRNA2T00139104001	2.32667	0.496667	0	0	-2.22489	0		K16189	phytochrome-interacting factor 4
Plant hormone signal transduction	GSBRNA2T00018443001	1.02667	0.126667	10.63	22.6233	-3.06863	1.12087		K16189	phytochrome-interacting factor 4
Plant hormone signal transduction	GSBRNA2T00045066001	0.883333	0.153333	0	0	-2.57703	0		K16189	phytochrome-interacting factor 4
Plant hormone signal transduction	GSBRNA2T00084756001	1.85667	0.36	0	0	-2.35391	0		K16189	phytochrome-interacting factor 4
Plant hormone signal transduction	GSBRNA2T00018220001	0	0	23.1067	9.56333	0	-1.24149		K16189	phytochrome-interacting factor 4
Plant hormone signal transduction	GSBRNA2T00102014001	0	0	0.996667	0.343333	0	-1.52077		K16189	phytochrome-interacting factor 4
Plant hormone signal transduction	GSBRNA2T00155661001	6.78	1.12333	0	0	-2.57713	0		K16189	phytochrome-interacting factor 4
Plant hormone signal transduction	GSBRNA2T00121872001	3.67333	0.5	0	0	-2.87127	0		K16189	phytochrome-interacting factor 4
Porphyrin and chlorophyll metabolism	GSBRNA2T00080694001	2.31667	1.10667	0	0	-1.05039	0	EC:1.3.3.4 1.3.3.15	K00231	protoporphyrinogen/coproporphyrinogen III oxidase
Porphyrin and chlorophyll metabolism	GSBRNA2T00094580001	3.55667	1.15333	0	0	-1.61906	0	EC:5.4.3.8	K01845	glutamate-1-semialdehyde 2,1-aminomutase
Porphyrin and chlorophyll metabolism	GSBRNA2T00009509001	0.703333	0.276667	0	0	-1.34137	0	EC:6.1.1.17	K01885	glutamyl-tRNA synthetase
Porphyrin and chlorophyll metabolism	GSBRNA2T00005342001	0	0	1.16	2.49333	0	1.13463	EC:1.2.1.70	K02492	glutamyl-tRNA reductase
Porphyrin and chlorophyll metabolism	GSBRNA2T00028598001	0	0	5.24333	0	0	-8.88134	EC:1.2.1.70	K02492	glutamyl-tRNA reductase
Porphyrin and chlorophyll metabolism	GSBRNA2T00041995001	0	0	6.2	12.5667	0	1.05223	EC:1.2.1.70	K02492	glutamyl-tRNA reductase
Porphyrin and chlorophyll metabolism	GSBRNA2T00008810001	0	0	1.42667	0.576667	0	-1.25747	EC:1.2.1.70	K02492	glutamyl-tRNA reductase
Porphyrin and chlorophyll metabolism	GSBRNA2T00105410001	0	0	1.6	0.226667	0	-2.77306	EC:1.2.1.70	K02492	glutamyl-tRNA reductase
Porphyrin and chlorophyll metabolism	novel.1526	0	0	6.03667	12.3233	0	1.05882	EC:6.6.1.1	K03403	magnesium chelatase subunit H
Porphyrin and chlorophyll metabolism	GSBRNA2T00053125001	1.41333	0.483333	0	0	-1.52896	0	EC:3.1.1.14	K08099	chlorophyllase
Porphyrin and chlorophyll metabolism	GSBRNA2T00052762001	0	0	2.63333	7.40333	0	1.53169	EC:3.1.1.82	K13544	pheophorbidase
Porphyrin and chlorophyll metabolism	GSBRNA2T00114986001	0	0	2.60667	5.35	0	1.07195	EC:3.1.1.82	K13544	pheophorbidase
Porphyrin and chlorophyll metabolism	GSBRNA2T00081639001	0	0	60.8067	22.3267	0	-1.41379	EC:1.14.15.20	K21480	heme oxygenase (biliverdin-producing, ferredoxin)
Starch and sucrose metabolism	GSBRNA2T00020588001	0	0	3.62333	7.68667	0	1.11784	EC:1.1.1.2	K00002	alcohol dehydrogenase (NADP+)
Starch and sucrose metabolism	GSBRNA2T00085640001	0	0	1.56	3.8	0	1.30657	EC:1.1.1.2	K00002	alcohol dehydrogenase (NADP+)
Starch and sucrose metabolism	GSBRNA2T00124900001	0	0	0.596667	1.82333	0	1.64083	EC:1.1.1.2	K00002	alcohol dehydrogenase (NADP+)
Starch and sucrose metabolism	GSBRNA2T00090607001	16.2467	34.3567	12.6667	28.13	1.09977	1.18319	EC:1.1.1.22	K00012	UDPglucose 6-dehydrogenase
Starch and sucrose metabolism	GSBRNA2T00151748001	1.99333	0.873333	0	0	-1.16663	0	EC:1.1.1.22	K00012	UDPglucose 6-dehydrogenase
Starch and sucrose metabolism	GSBRNA2T00035215001	0	0	40.9467	102.943	0	1.35912	EC:1.1.1.22	K00012	UDPglucose 6-dehydrogenase
Starch and sucrose metabolism	GSBRNA2T00135519001	0	0	29.3633	65.7133	0	1.18688	EC:1.1.1.22	K00012	UDPglucose 6-dehydrogenase
Starch and sucrose metabolism	GSBRNA2T00135520001	0	0	47.3267	132.547	0	1.51622	EC:1.1.1.22	K00012	UDPglucose 6-dehydrogenase
Starch and sucrose metabolism	GSBRNA2T00149122001	4.45	1.88333	3.36	1.33333	-1.2156	-1.30395	EC:3.1.1.11	K01051	pectinesterase
Starch and sucrose metabolism	GSBRNA2T00134589001	0	0	6.42333	13.29	0	1.0782	EC:3.1.1.11	K01051	pectinesterase
Starch and sucrose metabolism	GSBRNA2T00025657001	1.04667	4.13	0	0	2.02445	0	EC:3.1.1.11	K01051	pectinesterase
Starch and sucrose metabolism	GSBRNA2T00064714001	0.37	2.07333	0	0	2.47702	0	EC:3.1.1.11	K01051	pectinesterase
Starch and sucrose metabolism	GSBRNA2T00097760001	0.39	3.30333	0	0	3.10401	0	EC:3.1.1.11	K01051	pectinesterase
Starch and sucrose metabolism	GSBRNA2T00132966001	0.353333	1.06	0	0	1.59718	0	EC:3.1.1.11	K01051	pectinesterase
Starch and sucrose metabolism	GSBRNA2T00138909001	0.513333	2.64333	0	0	2.39645	0	EC:3.1.1.11	K01051	pectinesterase
Starch and sucrose metabolism	GSBRNA2T00016475001	0.46	2.24333	0	0	2.28386	0	EC:3.1.1.11	K01051	pectinesterase
Starch and sucrose metabolism	GSBRNA2T00057099001	0	0	24.36	8.47667	0	-1.49437	EC:3.1.1.11	K01051	pectinesterase
Starch and sucrose metabolism	GSBRNA2T00057100001	0	0	39.8233	8.84667	0	-2.1462	EC:3.1.1.11	K01051	pectinesterase
Starch and sucrose metabolism	GSBRNA2T00109850001	10.5433	27.2133	3.87667	36.63	1.38471	3.27357	EC:3.1.1.11	K01051	pectinesterase
Starch and sucrose metabolism	GSBRNA2T00145697001	1.39667	9.54667	0.47	7.37333	2.81095	4.02936	EC:3.1.1.11	K01051	pectinesterase
Starch and sucrose metabolism	GSBRNA2T00094657001	0	0	3.48333	7.36333	0	1.1127	EC:3.1.1.11	K01051	pectinesterase
Starch and sucrose metabolism	GSBRNA2T00107192001	0	0	6.22	23.1033	0	1.92786	EC:3.1.1.11	K01051	pectinesterase
Starch and sucrose metabolism	GSBRNA2T00139804001	0	0	24.96	50.24	0	1.04397	EC:3.1.1.11	K01051	pectinesterase
Starch and sucrose metabolism	GSBRNA2T00137501001	0.196667	0.966667	0	0	2.33458	0	EC:3.1.1.11	K01051	pectinesterase
Starch and sucrose metabolism	GSBRNA2T00015147001	0	0	13.06	2.56667	0	-2.32475	EC:3.1.1.11	K01051	pectinesterase
Starch and sucrose metabolism	GSBRNA2T00038181001	0.94	2.27	0	0	1.27604	0	EC:3.1.1.11	K01051	pectinesterase
Starch and sucrose metabolism	GSBRNA2T00097761001	0.126667	1.57667	0	0	3.66045	0	EC:3.1.1.11	K01051	pectinesterase
Starch and sucrose metabolism	GSBRNA2T00138908001	0.196667	2.02	0	0	3.34281	0	EC:3.1.1.11	K01051	pectinesterase
Starch and sucrose metabolism	GSBRNA2T00156847001	0.78	3.78333	0	0	2.29696	0	EC:3.1.1.11	K01051	pectinesterase
Starch and sucrose metabolism	novel.6385	0.373333	2.31667	0	0	2.62011	0	EC:3.1.1.11	K01051	pectinesterase
Starch and sucrose metabolism	GSBRNA2T00015812001	0.543333	1.18	0.47	1.12333	1.1259	1.2823	EC:3.1.1.11	K01051	pectinesterase
Starch and sucrose metabolism	GSBRNA2T00003370001	0	0	0.283333	1.31333	0	2.25932	EC:3.1.1.11	K01051	pectinesterase
Starch and sucrose metabolism	GSBRNA2T00024611001	0.266667	1.07667	0.383333	1.23333	2.03725	1.71945	EC:3.1.1.11	K01051	pectinesterase
Starch and sucrose metabolism	GSBRNA2T00066162001	0.116667	0.646667	0	0	2.47383	0	EC:3.1.1.11	K01051	pectinesterase
Starch and sucrose metabolism	GSBRNA2T00071611001	0.303333	1.55667	0	0	2.36102	0	EC:3.1.1.11	K01051	pectinesterase
Starch and sucrose metabolism	GSBRNA2T00111896001	0.11	0.676667	0	0	2.60917	0	EC:3.1.1.11	K01051	pectinesterase
Starch and sucrose metabolism	GSBRNA2T00060235001	0	0	2.52667	6.57333	0	1.40657	EC:3.1.1.11	K01051	pectinesterase
Starch and sucrose metabolism	GSBRNA2T00007836001	0	0	211.707	58.88	0	-1.81332	EC:3.1.1.11	K01051	pectinesterase
Starch and sucrose metabolism	GSBRNA2T00018416001	15.7733	4.23667	0	0	-1.88248	0	EC:3.1.1.11	K01051	pectinesterase
Starch and sucrose metabolism	GSBRNA2T00018417001	0	0	1.31333	3.56	0	1.46945	EC:3.1.1.11	K01051	pectinesterase
Starch and sucrose metabolism	GSBRNA2T00046955001	0	0	2.08	11.84	0	2.53311	EC:3.1.1.11	K01051	pectinesterase
Starch and sucrose metabolism	GSBRNA2T00109719001	0	0	38.2567	79.1633	0	1.07953	EC:3.1.1.11	K01051	pectinesterase
Starch and sucrose metabolism	GSBRNA2T00145828001	0	0	28.97	61.0467	0	1.10436	EC:3.1.1.11	K01051	pectinesterase
Starch and sucrose metabolism	GSBRNA2T00106906001	0.903333	0.27	0	0	-1.70926	0	EC:3.1.1.11	K01051	pectinesterase
Starch and sucrose metabolism	GSBRNA2T00055435001	0.23	0.926667	0	0	2.02114	0	EC:3.1.1.11	K01051	pectinesterase
Starch and sucrose metabolism	GSBRNA2T00000197001	0	0	7.14	14.3133	0	1.03322	EC:3.2.1.15	K01184	polygalacturonase
Starch and sucrose metabolism	GSBRNA2T00045144001	0	0	3.35333	8.12333	0	1.3105	EC:3.2.1.15	K01184	polygalacturonase
Starch and sucrose metabolism	GSBRNA2T00022016001	5.20667	11.3767	0	0	1.14637	0	EC:3.2.1.15	K01184	polygalacturonase
Starch and sucrose metabolism	GSBRNA2T00059525001	0	0	1.52333	0.2	0	-2.89996	EC:3.2.1.67	K01213	galacturan 1,4-alpha-galacturonidase
Starch and sucrose metabolism	GSBRNA2T00048242001	0.23	2.21667	0	0	3.26855	0	EC:3.2.1.67	K01213	galacturan 1,4-alpha-galacturonidase
Starch and sucrose metabolism	GSBRNA2T00089606001	0.736667	2.67	0	0	1.8795	0	EC:3.2.1.67	K01213	galacturan 1,4-alpha-galacturonidase
Starch and sucrose metabolism	GSBRNA2T00016719001	0.66	2.03667	2.56333	1.19333	1.66002	-1.07639	EC:3.2.1.67	K01213	galacturan 1,4-alpha-galacturonidase
Starch and sucrose metabolism	GSBRNA2T00150427001	0.29	2.17667	0	0	2.93335	0	EC:3.2.1.67	K01213	galacturan 1,4-alpha-galacturonidase
Starch and sucrose metabolism	GSBRNA2T00150685001	0.473333	2.25667	0	0	2.27137	0	EC:3.2.1.67	K01213	galacturan 1,4-alpha-galacturonidase
Starch and sucrose metabolism	GSBRNA2T00065442001	0	0	3.78667	9.36	0	1.33411	EC:3.2.1.67	K01213	galacturan 1,4-alpha-galacturonidase
Starch and sucrose metabolism	GSBRNA2T00014247001	0.213333	1.70333	0	0	3.03195	0	EC:3.2.1.67	K01213	galacturan 1,4-alpha-galacturonidase
Starch and sucrose metabolism	GSBRNA2T00139307001	0	0	1.31333	0.53	0	-1.28868	EC:3.2.1.67	K01213	galacturan 1,4-alpha-galacturonidase
Starch and sucrose metabolism	GSBRNA2T00125192001	0.41	1.44333	0	0	1.84381	0	EC:3.2.1.67	K01213	galacturan 1,4-alpha-galacturonidase
Starch and sucrose metabolism	GSBRNA2T00144446001	0.426667	2.48333	0	0	2.57495	0	EC:3.2.1.67	K01213	galacturan 1,4-alpha-galacturonidase
Starch and sucrose metabolism	GSBRNA2T00073045001	4.73333	1.91667	0	0	-1.2792	0	EC:3.2.1.67	K01213	galacturan 1,4-alpha-galacturonidase
Starch and sucrose metabolism	GSBRNA2T00005842001	0.863333	2	0.67	2.33333	1.23326	1.82314	EC:4.2.2.2	K01728	pectate lyase
Starch and sucrose metabolism	GSBRNA2T00009734001	0.723333	0.0566667	0	0	-3.68663	0	EC:4.2.2.2	K01728	pectate lyase
Starch and sucrose metabolism	GSBRNA2T00094600001	2.58667	0.71	0	0	-1.84349	0	EC:4.2.2.2	K01728	pectate lyase
Starch and sucrose metabolism	GSBRNA2T00067730001	0.143333	1.03667	0	0	2.84206	0	EC:4.2.2.2	K01728	pectate lyase
Starch and sucrose metabolism	GSBRNA2T00077121001	0.103333	0.766667	0	0	2.83704	0	EC:4.2.2.2	K01728	pectate lyase
Starch and sucrose metabolism	GSBRNA2T00081694001	0.156667	0.96	0	0	2.62856	0	EC:4.2.2.2	K01728	pectate lyase
Starch and sucrose metabolism	GSBRNA2T00041321001	0.563333	2.48667	0	0	2.18859	0	EC:4.2.2.2	K01728	pectate lyase
Starch and sucrose metabolism	GSBRNA2T00112086001	0.11	0.823333	0	0	2.87079	0	EC:4.2.2.2	K01728	pectate lyase
Starch and sucrose metabolism	GSBRNA2T00153589001	0.143333	1.17333	0	0	3.12566	0	EC:4.2.2.2	K01728	pectate lyase
Fatty acid metabolism	GSBRNA2T00005764001	0	0	1.24667	3.08	0	1.33319	EC:1.3.3.6]	K00232	acyl-CoA oxidase
Fatty acid metabolism	GSBRNA2T00095572001	0	0	5.85333	12.37	0	1.10873	EC:1.3.8.7]	K00249	acyl-CoA dehydrogenase
Fatty acid metabolism	GSBRNA2T00128792001	0.673333	1.56667	0	0	1.23728	0	EC:3.1.2.22]	K01074	palmitoyl-protein thioesterase
Fatty acid biosynthesis	GSBRNA2T00038522001	0	0	12.5867	0.356667	0	-5.09669	EC:6.2.1.3]	K01897	long-chain acyl-CoA synthetase
Fatty acid biosynthesis	GSBRNA2T00136173001	0	0	1.48	0.2	0	-2.8583	EC:6.2.1.3]	K01897	long-chain acyl-CoA synthetase
Fatty acid metabolism	GSBRNA2T00050845001	0	0	4.07333	0	0	-8.56352	EC:6.2.1.3]	K01897	long-chain acyl-CoA synthetase
Fatty acid metabolism	GSBRNA2T00084196001	0	0	1.56667	3.85667	0	1.32729	EC:6.2.1.3]	K01897	long-chain acyl-CoA synthetase
Fatty acid metabolism	GSBRNA2T00120026001	2.69	1.21333	2.05667	0.81	-1.13609	-1.31924	EC:6.2.1.3]	K01897	long-chain acyl-CoA synthetase
Fatty acid biosynthesis	GSBRNA2T00018165001	0	0	1.05333	3.47667	0	1.75272		K02160	acetyl-CoA carboxylase biotin carboxyl carrier protein
Fatty acid biosynthesis	GSBRNA2T00065395001	2.37333	0.703333	0	0	-1.72362	0		K02160	acetyl-CoA carboxylase biotin carboxyl carrier protein
Fatty acid metabolism	GSBRNA2T00142317001	0	0	0.683333	2.49667	0	1.89727	EC:1.1.1.62 1.1.1.330]	K10251	17beta-estradiol 17-dehydrogenase / very-long-chain 3-oxoacyl-CoA reductase
Fatty acid metabolism	GSBRNA2T00058014001	0	0	0.596667	3.15333	0	2.43012	EC:4.2.1.17 1.1.1.35 1.1.1.211]	K10527	enoyl-CoA hydratase/3-hydroxyacyl-CoA dehydrogenase
Fatty acid metabolism	GSBRNA2T00028572001	0	0	1.75667	3.98	0	1.19778	EC:6.4.1.2 6.3.4.14 2.1.3.15]	K11262	acetyl-CoA carboxylase / biotin carboxylase 1
Fatty acid metabolism	GSBRNA2T00040187001	0	0	0.506667	1.37	0	1.46362	EC:6.2.1.-]	K18660	malonyl-CoA/methylmalonyl-CoA synthetase
ROS Scavenging	GSBRNA2T00017367001	0	0	0.623333	1.46	0	1.27445	EC:1.11.1.7	K00430	peroxidase
ROS Scavenging	GSBRNA2T00027742001	18.3467	7.55333	6.02667	2.4	-1.2567	-1.30245	EC:1.11.1.7	K00430	peroxidase
ROS Scavenging	GSBRNA2T00009862001	2.70667	0.856667	23.6	49.0067	-1.65619	1.08528	EC:1.11.1.7	K00430	peroxidase
ROS Scavenging	GSBRNA2T00130723001	0	0	0.683333	1.55	0	1.21651	EC:1.11.1.7	K00430	peroxidase
ROS Scavenging	GSBRNA2T00121586001	0	0	2.38	1.16333	0	-1.00317	EC:1.11.1.7	K00430	peroxidase
ROS Scavenging	GSBRNA2T00135615001	0	0	108.37	227.063	0	1.09786	EC:1.11.1.7	K00430	peroxidase
ROS Scavenging	GSBRNA2T00136179001	4.98667	10.5433	7.38333	21.5767	1.08852	1.57554	EC:1.11.1.7	K00430	peroxidase
ROS Scavenging	GSBRNA2T00136178001	1.31667	3.06667	1.07	4.14667	1.23225	1.986	EC:1.11.1.7	K00430	peroxidase
ROS Scavenging	GSBRNA2T00107065001	3.67333	8.80667	4.47333	10.05	1.27952	1.19364	EC:1.11.1.7	K00430	peroxidase
ROS Scavenging	GSBRNA2T00087202001	0	0	1.00667	2.23333	0	1.18849	EC:1.11.1.7	K00430	peroxidase
ROS Scavenging	GSBRNA2T00078663001	15.23	5.12333	29.1133	57.8367	-1.55074	1.0196	EC:1.11.1.7	K00430	peroxidase
ROS Scavenging	GSBRNA2T00123542001	0	0	8.34	3.98333	0	-1.04031	EC:1.11.1.9	K00432	glutathione peroxidase
ROS Scavenging	GSBRNA2T00025176001	0.523333	1.41333	0	0	1.47562	0	EC:1.11.1.11	K00434	L-ascorbate peroxidase
ROS Scavenging	GSBRNA2T00099848001	0	0	4.64	1.86667	0	-1.29502	EC:1.11.1.11	K00434	L-ascorbate peroxidase
ROS Scavenging	GSBRNA2T00151377001	19.6033	9.58667	0	0	-1.01192	0	EC:1.11.1.11	K00434	L-ascorbate peroxidase
ROS Scavenging	GSBRNA2T00050496001	0.8	0.213333	0	0	-1.89661	0	EC:5.2.1.2	K01800	maleylacetoacetate isomerase
ROS Scavenging	GSBRNA2T00126684001	1.92	0.953333	0	0	-1.00081	0	EC:1.11.1.6	K03781	catalase
ROS Scavenging	GSBRNA2T00154487001	4.83	1.14333	0	0	-2.03997	0	EC:1.15.1.1	K04564	superoxide dismutase, Fe-Mn family
ROS Scavenging	GSBRNA2T00002404001	0.203333	0.406667	0	0	1.03612	0	EC:2.5.1.18	K00799	glutathione S-transferase
ROS Scavenging	GSBRNA2T00018439001	0	0	0.353333	1.75	0	2.34903	EC:2.5.1.18	K00799	glutathione S-transferase
ROS Scavenging	GSBRNA2T00089390001	0.66	2.81667	0.0733333	1.26667	2.12282	4.20446	EC:2.5.1.18	K00799	glutathione S-transferase
ROS Scavenging	GSBRNA2T00066572001	0	0	0.513333	4.81	0	3.28417	EC:2.5.1.18	K00799	glutathione S-transferase
ROS Scavenging	GSBRNA2T00090678001	0	0	8.06667	24.0133	0	1.60522	EC:2.5.1.18	K00799	glutathione S-transferase
ROS Scavenging	GSBRNA2T00046408001	1.43	0.26	6.40667	13.6233	-2.45044	1.12408	EC:2.5.1.18	K00799	glutathione S-transferase
ROS Scavenging	GSBRNA2T00046401001	0	0	0.84	2.09667	0	1.34665	EC:2.5.1.18	K00799	glutathione S-transferase
ROS Scavenging	GSBRNA2T00124928001	0	0	1.10667	5.95333	0	2.44134	EC:2.5.1.18	K00799	glutathione S-transferase
ROS Scavenging	GSBRNA2T00132310001	0	0	4.16333	1.85333	0	-1.14448	EC:2.5.1.18	K00799	glutathione S-transferase
ROS Scavenging	GSBRNA2T00146432001	2.53333	0.883333	0	0	-1.51428	0	EC:2.5.1.18	K00799	glutathione S-transferase
ROS Scavenging	GSBRNA2T00136749001	0	0	3.29333	8.6	0	1.41572	EC:2.5.1.18	K00799	glutathione S-transferase
ROS Scavenging	GSBRNA2T00034941001	0	0	0.66	2.36667	0	1.88672	EC:2.5.1.18	K00799	glutathione S-transferase
ROS Scavenging	GSBRNA2T00016266001	0	0	12.7967	4.79333	0	-1.38389	EC:2.5.1.18	K00799	glutathione S-transferase
ROS Scavenging	GSBRNA2T00034940001	1.02333	2.01667	0.803333	1.95667	1.01059	1.32079	EC:2.5.1.18	K00799	glutathione S-transferase
ROS Scavenging	GSBRNA2T00003273001	0	0	6.44667	2.83667	0	-1.1525	EC:2.5.1.18	K00799	glutathione S-transferase
ROS Scavenging	GSBRNA2T00082066001	0	0	10.64	4.35333	0	-1.26143	EC:2.5.1.18	K00799	glutathione S-transferase
ROS Scavenging	GSBRNA2T00105224001	0	0	2.52667	5.07667	0	1.03736	EC:2.5.1.18	K00799	glutathione S-transferase
ROS Scavenging	GSBRNA2T00050222001	0	0	6.05333	2.11667	0	-1.48533	EC:2.5.1.18	K00799	glutathione S-transferase
Flavonoid biosynthesis	GSBRNA2T00024512001	0	0	0.423333	1.23	0	1.58539	EC:1.14.14.91]	K00487	trans-cinnamate 4-monooxygenase
Flavonoid biosynthesis	GSBRNA2T00043435001	1.81	5.52	4.01	8.86	1.62021	1.17361	EC:1.14.14.91]	K00487	trans-cinnamate 4-monooxygenase
Flavonoid biosynthesis	GSBRNA2T00105139001	0	0	0.383333	1.40667	0	1.90596	EC:1.14.14.91]	K00487	trans-cinnamate 4-monooxygenase
Flavonoid biosynthesis	GSBRNA2T00124629001	0	0	3.79667	0	0	-8.19036	EC:2.1.1.104]	K00588	caffeoyl-CoA O-methyltransferase
Flavonoid biosynthesis	GSBRNA2T00123457001	0	0	2.17333	1.03333	0	-1.04453	EC:2.3.1.74]	K00660	chalcone synthase
Flavonoid biosynthesis	GSBRNA2T00129952001	0	0	5.56	16.7733	0	1.62378	EC:2.3.1.74]	K00660	chalcone synthase
Flavonoid biosynthesis	GSBRNA2T00117565001	0	0	10.5033	0.303333	0	-5.07742	EC:2.3.1.74]	K00660	chalcone synthase
Flavonoid biosynthesis	GSBRNA2T00117566001	0	0	7.03667	0.273333	0	-4.68282	EC:2.3.1.74]	K00660	chalcone synthase
Flavonoid biosynthesis	GSBRNA2T00157050001	0	0	4.63667	9.6	0	1.0782	EC:1.14.20.4]	K05277	anthocyanidin synthase
Flavonoid biosynthesis	GSBRNA2T00131737001	0	0	6.1	12.2367	0	1.03397	EC:1.14.14.82]	K05280	flavonoid 3'-monooxygenase
Flavonoid biosynthesis	GSBRNA2T00093982001	0	0	0.88	2.77	0	1.69479	EC:2.3.1.133]	K13065	shikimate O-hydroxycinnamoyltransferase
Flavonoid biosynthesis	GSBRNA2T00109589001	0	0	3.32	1.32667	0	-1.30027	EC:2.3.1.133]	K13065	shikimate O-hydroxycinnamoyltransferase
Flavonoid biosynthesis	GSBRNA2T00090338001	0	0	0.56	2.74	0	2.33518	EC:2.3.1.133]	K13065	shikimate O-hydroxycinnamoyltransferase
Flavonoid biosynthesis	GSBRNA2T00067521001	0	0	2.00667	4.31333	0	1.13311	EC:2.3.1.133]	K13065	shikimate O-hydroxycinnamoyltransferase
Flavonoid biosynthesis	GSBRNA2T00090325001	0	0	2.87667	0.303333	0	-3.2058	EC:2.3.1.133]	K13065	shikimate O-hydroxycinnamoyltransferase
Flavonoid biosynthesis	GSBRNA2T00009809001	0	0	0.483333	1.91	0	2.0019	EC:2.3.1.133]	K13065	shikimate O-hydroxycinnamoyltransferase
