# Supplementary material for: Combined Transcriptome and Metabolome Profiling Provide Insights into Cold Responses in Rapeseed (Brassica napus L.) Genotypes with Contrasting Cold-Stress Sensitivity
Source: Int J Mol Sci. 2022 Nov 4;23(21):13546. doi: 10.3390/ijms232113546 (PMC9657917; doi:10.3390/ijms232113546)
Supplement: Supplementary file 1 [file ijms-23-13546-s001.zip › ijms-1996176-Table S6.xlsx]

## Sheet: TF
Supplementary Table S6. Details of the transcription factors detected between XY15 and GX74 siliques before (CK) and after cold stress treatment (LW).
ID	XY15CK	XY15LW	GX74CK	GX74LW	XY15	GX74	TF-Family													TF-Family
GSBRNA2T00054200001	0.906667	2.27	2.27667	2.13333	up	false	AP2/ERF-AP2													AP2/ERF-AP2
GSBRNA2T00096252001	2.97333	2.62	2.35667	1.03	false	down	AP2/ERF-AP2													AP2/ERF-ERF
GSBRNA2T00131160001	0.166667	0.01	0.166667	0.78	NA	up	AP2/ERF-AP2													AP2/ERF-RAV
GSBRNA2T00003368001	1.55333	3.74333	1.62333	0.123333	up	down	AP2/ERF-ERF													ARID
GSBRNA2T00004603001	3.27333	28.6367	0.956667	31.5767	up	up	AP2/ERF-ERF													AUX/IAA
GSBRNA2T00006184001	3.20333	1.54333	2.83333	1.81333	down	false	AP2/ERF-ERF													B3
GSBRNA2T00006790001	0.103333	41.5167	0	10.9733	up	up	AP2/ERF-ERF													B3-ARF
GSBRNA2T00006792001	0.0833333	92.1067	0.0633333	102.753	up	up	AP2/ERF-ERF													BBR-BPC
GSBRNA2T00006794001	0.0933333	33.62	0.13	34.1433	up	up	AP2/ERF-ERF													BES1
GSBRNA2T00008106001	1.42667	2.97	0.706667	1.29333	up	false	AP2/ERF-ERF													bHLH
GSBRNA2T00009558001	1.09333	0.193333	7.00333	14.7633	NA	up	AP2/ERF-ERF													bZIP
GSBRNA2T00009570001	0.223333	0.02	0.88	4.38333	NA	up	AP2/ERF-ERF													C2C2-CO-like
GSBRNA2T00009958001	27.63	72.2867	32.03	80.21	up	up	AP2/ERF-ERF													C2C2-Dof
GSBRNA2T00011613001	20.0733	31.8333	4.45333	33.1867	false	up	AP2/ERF-ERF													C2C2-GATA
GSBRNA2T00015701001	24.4833	37.1033	29.68	77.43	false	up	AP2/ERF-ERF													C2H2
GSBRNA2T00015767001	3.75333	8.01333	0.253333	6.84	up	up	AP2/ERF-ERF													C3H
GSBRNA2T00016166001	1.83333	8.4	0.716667	5.47333	up	up	AP2/ERF-ERF													CAMTA
GSBRNA2T00020533001	19.69	28.7267	7.82	25.5167	false	up	AP2/ERF-ERF													Coactivator p15
GSBRNA2T00021518001	14.8167	6.42333	1.70333	4.77667	down	up	AP2/ERF-ERF													CPP
GSBRNA2T00021519001	8.61667	4.02333	3.06	6.43667	down	up	AP2/ERF-ERF													DBB
GSBRNA2T00024662001	0.323333	1.69	0.496667	2.17667	NA	up	AP2/ERF-ERF													DDT
GSBRNA2T00029705001	15.0867	6.29333	8.67667	5.32	down	false	AP2/ERF-ERF													E2F-DP
GSBRNA2T00030721001	0.256667	1.80667	0.1	0.593333	up	NA	AP2/ERF-ERF													EIL
GSBRNA2T00033098001	33.0967	62.7267	18.71	38.58	false	up	AP2/ERF-ERF													GARP-G2-like
GSBRNA2T00035441001	12.5267	26.8733	2.06	15.8333	up	up	AP2/ERF-ERF													GeBP
GSBRNA2T00036084001	2.05667	4.44	3.81333	3.43	up	false	AP2/ERF-ERF													GNAT
GSBRNA2T00038138001	10.1433	14.4767	8.95	0.28	false	down	AP2/ERF-ERF													GRAS
GSBRNA2T00041679001	3.24667	6.30667	0.613333	5.33	false	up	AP2/ERF-ERF													GRF
GSBRNA2T00042551001	10.12	12.5467	3.20667	12.0567	false	up	AP2/ERF-ERF													HB-BELL
GSBRNA2T00043935001	7.95667	9.18	2.41667	5.88333	false	up	AP2/ERF-ERF													HB-HD-ZIP
GSBRNA2T00045201001	7.29	9	1.95667	4.74667	false	up	AP2/ERF-ERF													HB-KNOX
GSBRNA2T00046715001	0	13.48	0	14.6	up	up	AP2/ERF-ERF													HB-other
GSBRNA2T00047424001	41.0733	62.86	11.5467	58.2767	false	up	AP2/ERF-ERF													HB-PHD
GSBRNA2T00047471001	0.0366667	0.346667	0.14	0.863333	NA	up	AP2/ERF-ERF													HB-WOX
GSBRNA2T00048902001	2.51667	2.67	3.23	1.53667	false	down	AP2/ERF-ERF													HMG
GSBRNA2T00050125001	2.03667	0.966667	3.10667	1.44333	down	down	AP2/ERF-ERF													HSF
GSBRNA2T00050696001	8.72333	5.2	1.52333	5.3	false	up	AP2/ERF-ERF													IWS1
GSBRNA2T00050697001	2.26	11.57	0.433333	11.0533	up	up	AP2/ERF-ERF													Jumonji
GSBRNA2T00050942001	5.64	11.7967	0.686667	5.23	up	up	AP2/ERF-ERF													LFY
GSBRNA2T00051173001	0.416667	89.4933	0	112.87	up	up	AP2/ERF-ERF													LIM
GSBRNA2T00051180001	0.17	1.88333	0	0.656667	up	NA	AP2/ERF-ERF													LOB
GSBRNA2T00051811001	0.0266667	0.05	2.76	24.1767	NA	up	AP2/ERF-ERF													MADS-MIKC
GSBRNA2T00054775001	5.57667	6.48667	1.33333	3.85333	false	up	AP2/ERF-ERF													MADS-M-type
GSBRNA2T00056039001	1.81333	3.94	0.706667	5.17333	false	up	AP2/ERF-ERF													MBF1
GSBRNA2T00057729001	0.97	2.87667	1.49	2.10333	up	false	AP2/ERF-ERF													mTERF
GSBRNA2T00058681001	1.11667	2.22667	0.856667	2.05667	up	up	AP2/ERF-ERF													MYB
GSBRNA2T00061969001	3.25333	1.04667	2.62	1.81667	down	false	AP2/ERF-ERF													MYB-related
GSBRNA2T00065576001	26.5	30.77	28.37	71.4533	false	up	AP2/ERF-ERF													NAC
GSBRNA2T00065829001	8.58	21.62	2.63667	8.99667	up	up	AP2/ERF-ERF													NF-YB
GSBRNA2T00066650001	5.66333	6.28333	3.45333	9.33667	false	up	AP2/ERF-ERF													NF-YC
GSBRNA2T00066786001	3.46	1.65	0.506667	1.36667	down	false	AP2/ERF-ERF													OFP
GSBRNA2T00078562001	0.126667	0	0.656667	2.02333	NA	up	AP2/ERF-ERF													Others
GSBRNA2T00079836001	15.9367	20.2733	4.25667	14.7433	false	up	AP2/ERF-ERF													PHD
GSBRNA2T00081495001	4.96333	4.72	3.42	9.87333	false	up	AP2/ERF-ERF													PLATZ
GSBRNA2T00081763001	4.8	22.06	2.3	10.49	up	up	AP2/ERF-ERF													Pseudo ARR-B
GSBRNA2T00081916001	20.4067	53.78	10.8467	27.0067	up	up	AP2/ERF-ERF													Rcd1-like
GSBRNA2T00082091001	1.21667	1.76	0.553333	2.39	false	up	AP2/ERF-ERF													RWP-RK
GSBRNA2T00083596001	13.08	35.3433	2.64333	23.4233	up	up	AP2/ERF-ERF													S1Fa-like
GSBRNA2T00084186001	0.196667	0.216667	0.33	1.13	NA	up	AP2/ERF-ERF													SBP
GSBRNA2T00086119001	8.01333	8.12667	4.82	15.12	false	up	AP2/ERF-ERF													SET
GSBRNA2T00087043001	24.2767	44.2	8.99	32.73	false	up	AP2/ERF-ERF													SNF2
GSBRNA2T00088324001	1.14333	3.64333	0.613333	3.28	up	up	AP2/ERF-ERF													SRS
GSBRNA2T00089886001	22.9867	37.49	11.02	33.1467	false	up	AP2/ERF-ERF													SWI/SNF-BAF60b
GSBRNA2T00090402001	15.3067	25.8433	4.56667	19.13	false	up	AP2/ERF-ERF													SWI/SNF-SWI3
GSBRNA2T00094695001	0.0533333	0	0.386667	1.51	NA	up	AP2/ERF-ERF													TAZ
GSBRNA2T00096854001	24.3833	40.5967	10.7767	35.78	false	up	AP2/ERF-ERF													TCP
GSBRNA2T00099252001	9.21	12.46	19.88	39.4267	false	up	AP2/ERF-ERF													Tify
GSBRNA2T00099412001	19.88	37.62	11.9533	36.5167	false	up	AP2/ERF-ERF													TRAF
GSBRNA2T00100009001	5.77667	31.7767	2.67333	15.0733	up	up	AP2/ERF-ERF													Trihelix
GSBRNA2T00101683001	1.07333	1.52333	0.443333	1.21667	false	up	AP2/ERF-ERF													WRKY
GSBRNA2T00102885001	0.446667	1.65	0.786667	8.04667	NA	up	AP2/ERF-ERF													zf-HD
GSBRNA2T00103197001	3.24	4.61333	0.0866667	4.34	false	up	AP2/ERF-ERF
GSBRNA2T00103597001	22.7333	54.0367	21.2833	47.4967	up	up	AP2/ERF-ERF
GSBRNA2T00103981001	2.87	2.76667	3.36333	1.59	false	down	AP2/ERF-ERF
GSBRNA2T00104869001	16.9067	53.37	22.0133	62.0733	up	up	AP2/ERF-ERF
GSBRNA2T00106179001	34.31	85.14	20.9467	37.4733	up	false	AP2/ERF-ERF
GSBRNA2T00110233001	2.48667	14.12	1.48333	13.8367	up	up	AP2/ERF-ERF
GSBRNA2T00110234001	18.9967	27.7333	5.41333	22.1767	false	up	AP2/ERF-ERF
GSBRNA2T00113524001	7.47333	4.12667	0.933333	4.09333	false	up	AP2/ERF-ERF
GSBRNA2T00113525001	4.43	1.81	1.54333	2.94667	down	false	AP2/ERF-ERF
GSBRNA2T00114188001	5.34667	11.0967	5.6	24.8433	up	up	AP2/ERF-ERF
GSBRNA2T00119475001	5.68333	16.41	1.12667	10.6633	up	up	AP2/ERF-ERF
GSBRNA2T00119678001	3.50667	7.74667	1.04667	3.30333	up	up	AP2/ERF-ERF
GSBRNA2T00120974001	18.4867	15.9133	2.78	5.98	false	up	AP2/ERF-ERF
GSBRNA2T00121155001	5.63667	12.91	5.31667	13.02	up	up	AP2/ERF-ERF
GSBRNA2T00121319001	12.68	43.48	5.11	24.6133	up	up	AP2/ERF-ERF
GSBRNA2T00123774001	80.2767	115.113	50.9033	120.653	false	up	AP2/ERF-ERF
GSBRNA2T00126641001	14.1467	44.3533	3.55	24.14	up	up	AP2/ERF-ERF
GSBRNA2T00127010001	3.75667	5.16333	0.723333	2.87667	false	up	AP2/ERF-ERF
GSBRNA2T00128779001	2.83	4.67667	0.273333	1.55333	false	up	AP2/ERF-ERF
GSBRNA2T00128786001	2.79667	3.36667	0.793333	3.37	false	up	AP2/ERF-ERF
GSBRNA2T00130617001	15.97	27.2	8.71667	18.7	false	up	AP2/ERF-ERF
GSBRNA2T00130821001	15.54	58.8267	7.07667	29.0433	up	up	AP2/ERF-ERF
GSBRNA2T00134741001	0	0.423333	0.163333	0.833333	NA	up	AP2/ERF-ERF
GSBRNA2T00136879001	9.01333	32.4633	8.46667	29.3233	up	up	AP2/ERF-ERF
GSBRNA2T00142189001	2.06333	6.96333	1.23	6.04	up	up	AP2/ERF-ERF
GSBRNA2T00143656001	22.8067	51.04	18.8333	48.48	up	up	AP2/ERF-ERF
GSBRNA2T00147907001	3.27333	2.98667	1.07667	3.34333	false	up	AP2/ERF-ERF
GSBRNA2T00150676001	32.6933	82.12	9.66	24.56	up	up	AP2/ERF-ERF
GSBRNA2T00152376001	47.4833	39.98	12.3033	36.1833	false	up	AP2/ERF-ERF
GSBRNA2T00154525001	0.953333	7.52667	0.21	13.43	up	up	AP2/ERF-ERF
novel.1524	0.963333	3.97333	1.33	4.12667	up	up	AP2/ERF-ERF
novel.185	0.86	3.71333	0.5	3.20333	up	up	AP2/ERF-ERF
novel.3293	0.61	2.62667	0.23	2.63333	up	up	AP2/ERF-ERF
GSBRNA2T00026623001	1.12	1.03	1.24	2.50667	false	up	AP2/ERF-RAV
GSBRNA2T00059936001	1.93333	1.76333	1.43	3.27	false	up	AP2/ERF-RAV
GSBRNA2T00090567001	4.32333	6.12333	4.28333	8.71667	false	up	AP2/ERF-RAV
GSBRNA2T00139176001	1.46	6.76667	1.96	6.86667	up	up	AP2/ERF-RAV
GSBRNA2T00005756001	3.63	1.05	26.5133	44.37	down	false	AUX/IAA
GSBRNA2T00009996001	2.09333	3.77333	1.18	3.38	false	up	AUX/IAA
GSBRNA2T00031866001	9.96	19.6733	13.18	27.1867	false	up	AUX/IAA
GSBRNA2T00032233001	27.09	56.64	28.5733	65.02	up	up	AUX/IAA
GSBRNA2T00035986001	0.486667	1.44	0.82	1.05	up	false	AUX/IAA
GSBRNA2T00048473001	7.55667	18.0367	5.89667	12.17	up	up	AUX/IAA
GSBRNA2T00052523001	5.89	12.32	9.83	15.04	up	false	AUX/IAA
GSBRNA2T00053132001	12.5	15.4033	15.7967	40.3467	false	up	AUX/IAA
GSBRNA2T00058525001	6.96667	14.5067	9.23	28.6433	up	up	AUX/IAA
GSBRNA2T00062968001	2.74333	5.75667	1.93333	7.72	up	up	AUX/IAA
GSBRNA2T00086813001	1.21333	1.40333	1.09333	2.52	false	up	AUX/IAA
GSBRNA2T00123798001	15.8967	45.0667	6.22333	42.8967	up	up	AUX/IAA
GSBRNA2T00137560001	5.48	11.5667	1.87667	10.9933	up	up	AUX/IAA
GSBRNA2T00154850001	4.99667	11.8433	5.58667	8.61667	up	false	AUX/IAA
GSBRNA2T00158418001	2.13667	8.27333	5.75333	8.39333	up	false	AUX/IAA
novel.8181	0.02	0	1.38333	4.07	NA	up	AUX/IAA
GSBRNA2T00000286001	1.20333	2.02333	0.72	2.76333	false	up	B3
GSBRNA2T00022885001	1.84333	1.18667	1.75667	0.463333	false	down	B3
GSBRNA2T00030135001	0	0.0133333	0.396667	2.68667	NA	up	B3
GSBRNA2T00033278001	9.41	11.39	5.91333	0	false	down	B3
GSBRNA2T00042970001	13.3433	14.06	7.90667	0	false	down	B3
GSBRNA2T00114798001	1.54667	0.55	5.28667	7.85333	down	false	B3
GSBRNA2T00142063001	2.70333	2.34	1.71	0.31	false	down	B3
GSBRNA2T00150499001	1.58333	2.05	2.09	0.67	false	down	B3
novel.2056	2.24333	2.43333	2.52	5.10333	false	up	B3
GSBRNA2T00094679001	1.68667	0.73	10.2767	23.0667	down	up	B3-ARF
GSBRNA2T00132904001	1.47667	0.606667	1.10667	0.82	down	false	B3-ARF
GSBRNA2T00004061001	4.46667	1.48667	9.78	7.44333	down	false	bHLH
GSBRNA2T00018220001	33.5033	40.86	23.1067	9.56333	false	down	bHLH
GSBRNA2T00018443001	1.02667	0.126667	10.63	22.6233	down	up	bHLH
GSBRNA2T00020213001	9.38333	18.15	4.26	11.51	false	up	bHLH
GSBRNA2T00033633001	6.20667	5.89667	5.17667	2.00667	false	down	bHLH
GSBRNA2T00034819001	1.48	3.22	2.17	2.89667	up	false	bHLH
GSBRNA2T00037255001	5.94	11.0133	3.67333	12.0767	false	up	bHLH
GSBRNA2T00045066001	0.883333	0.153333	0.07	0.123333	down	NA	bHLH
GSBRNA2T00049445001	4.2	1.92667	5.47	3.39	down	false	bHLH
GSBRNA2T00053352001	8.64667	16.9	4.89	13.23	false	up	bHLH
GSBRNA2T00054328001	0.673333	0.2	0.823333	3.55	NA	up	bHLH
GSBRNA2T00056417001	2.91	2.37	2.96667	1.10333	false	down	bHLH
GSBRNA2T00075487001	2.73667	0.64	0.723333	0.473333	down	false	bHLH
GSBRNA2T00082740001	0.58	0.776667	1.64	4.18667	false	up	bHLH
GSBRNA2T00084756001	1.85667	0.36	0.226667	0.403333	down	NA	bHLH
GSBRNA2T00093985001	3.71	2.05	8.68	1.92	false	down	bHLH
GSBRNA2T00094642001	0.773333	0.24	5.29333	10.56	NA	up	bHLH
GSBRNA2T00097518001	1.95	4.37333	0.1	2.33	up	up	bHLH
GSBRNA2T00102014001	1.27667	1.00667	0.996667	0.343333	false	down	bHLH
GSBRNA2T00121872001	3.67333	0.5	0.263333	0.393333	down	NA	bHLH
GSBRNA2T00126232001	0.3	0.65	0.416667	1.47333	NA	up	bHLH
GSBRNA2T00130395001	0.18	0.31	0.376667	1.24	NA	up	bHLH
GSBRNA2T00131278001	3.79333	4.50333	10.3767	21.56	false	up	bHLH
GSBRNA2T00132901001	6.03667	9.81333	1.73333	7.72333	false	up	bHLH
GSBRNA2T00139104001	2.32667	0.496667	0.633333	0.66	down	false	bHLH
GSBRNA2T00139167001	1.67667	2.17333	2.57667	1.23333	false	down	bHLH
GSBRNA2T00139997001	10.3633	11.8033	13.0333	29.9933	false	up	bHLH
GSBRNA2T00155661001	6.78	1.12333	0.586667	1.00667	down	false	bHLH
GSBRNA2T00157611001	1.41	2.90333	2.54	3.24	up	false	bHLH
GSBRNA2T00158101001	2.49	3.19	0	1.98333	false	up	bHLH
GSBRNA2T00010313001	7.14667	4.95667	16.4267	63.6	false	up	bZIP
GSBRNA2T00018225001	35.7733	41.0633	32.4833	15.2667	false	down	bZIP
GSBRNA2T00019164001	0.696667	0.46	0.753333	2.41333	false	up	bZIP
GSBRNA2T00031984001	13.4033	25.5533	10.43	20.55	false	up	bZIP
GSBRNA2T00035719001	0.443333	0.21	1.14667	2.85	NA	up	bZIP
GSBRNA2T00042313001	3.52	3.49667	2.99333	6.44667	false	up	bZIP
GSBRNA2T00043025001	0.55	1.03333	0.403333	1.41	false	up	bZIP
GSBRNA2T00067839001	0.536667	1.78667	0.436667	1.59667	up	up	bZIP
GSBRNA2T00069686001	0.0866667	0.126667	3.81	7.77333	NA	up	bZIP
GSBRNA2T00086360001	0.206667	2.43	0.473333	4.22333	up	up	bZIP
GSBRNA2T00095647001	12.14	5.49	9.72333	12.0733	down	false	bZIP
GSBRNA2T00099260001	1.68667	0.8	1.71	1.88667	down	false	bZIP
GSBRNA2T00121911001	3.45667	3.12	2.98333	6.93	false	up	bZIP
GSBRNA2T00124582001	0.633333	1.17333	1.83333	4.17	NA	up	bZIP
GSBRNA2T00131046001	10.33	14.6733	6.50667	13.26	false	up	bZIP
GSBRNA2T00131156001	0.12	0.0266667	0.77	2.16667	NA	up	bZIP
GSBRNA2T00133555001	2.37333	2.06667	3.89667	1.88667	false	down	bZIP
GSBRNA2T00137481001	2.49667	3.78333	3.11333	6.7	false	up	bZIP
GSBRNA2T00144297001	2.01333	2.94	3.05	9.77667	false	up	bZIP
GSBRNA2T00147572001	3.14	2.32	4.46	1.94667	false	down	bZIP
GSBRNA2T00150876001	2.81	2.58333	1.67	4.16333	false	up	bZIP
GSBRNA2T00153841001	0.363333	1.48333	0.316667	3.29333	up	up	bZIP
GSBRNA2T00008624001	1.11	0.916667	1.2	0.473333	false	down	C2C2-CO-like
GSBRNA2T00009580001	2.92	1	14.25	30.49	down	up	C2C2-CO-like
GSBRNA2T00020516001	0.6	2.86	0.22	25.6733	up	up	C2C2-CO-like
GSBRNA2T00021004001	0.13	0.73	0.186667	9.60333	NA	up	C2C2-CO-like
GSBRNA2T00035274001	1.18667	6.08	0.843333	20.49	up	up	C2C2-CO-like
GSBRNA2T00046865001	3.39667	1.21333	5.10667	3.19667	down	false	C2C2-CO-like
GSBRNA2T00067672001	18.0067	5.61	25.58	13.27	down	false	C2C2-CO-like
GSBRNA2T00079911001	0.71	0.98	0.516667	1.35	false	up	C2C2-CO-like
GSBRNA2T00091645001	3.36	10.4733	4.01	7.25333	up	false	C2C2-CO-like
GSBRNA2T00098309001	9.07333	4.32	8.69667	8.16	down	false	C2C2-CO-like
GSBRNA2T00117316001	13.4333	5.14333	14.1267	9.46	down	false	C2C2-CO-like
GSBRNA2T00120696001	3.23667	10.0267	2.51	5.97	up	up	C2C2-CO-like
GSBRNA2T00135487001	1.54667	7.52667	0.703333	29.55	up	up	C2C2-CO-like
GSBRNA2T00143240001	0.266667	0.83	0.26	1.51	NA	up	C2C2-CO-like
GSBRNA2T00007906001	6.66333	5.91	4.67	1.29	false	down	C2C2-Dof
GSBRNA2T00008218001	7.58	11.9733	3.39333	12.3833	false	up	C2C2-Dof
GSBRNA2T00044902001	1.71	5.05667	1.6	5.58333	up	up	C2C2-Dof
GSBRNA2T00055545001	2.53667	2.51	1.04	4.53	false	up	C2C2-Dof
GSBRNA2T00067590001	1.15	1.97667	0.976667	3.24333	false	up	C2C2-Dof
GSBRNA2T00081189001	0.3	1.18	0.233333	4.41333	up	up	C2C2-Dof
GSBRNA2T00083997001	0.17	0.55	0.166667	1.04667	NA	up	C2C2-Dof
GSBRNA2T00085759001	42.1533	43.56	15.35	36.72	false	up	C2C2-Dof
GSBRNA2T00087312001	3.17667	4.04333	1.41333	5.72667	false	up	C2C2-Dof
GSBRNA2T00094627001	0.146667	0.0733333	1.60667	3.15667	NA	up	C2C2-Dof
GSBRNA2T00094722001	0.326667	0.07	2.43333	6.25667	NA	up	C2C2-Dof
GSBRNA2T00097410001	0.0533333	0.806667	0.08	2.04333	up	up	C2C2-Dof
GSBRNA2T00114307001	1.31	3.13	0.563333	8.47	up	up	C2C2-Dof
GSBRNA2T00123512001	1.13	1.09333	1.55	0.42	false	down	C2C2-Dof
GSBRNA2T00124299001	1.35333	2.00333	1.43667	3.33667	false	up	C2C2-Dof
GSBRNA2T00146115001	3.49333	4.7	5.70667	2.63	false	down	C2C2-Dof
GSBRNA2T00150671001	0.706667	0.546667	1.3	0.47	NA	down	C2C2-Dof
GSBRNA2T00005653001	0.533333	0.173333	1.65	4.33	NA	up	C2C2-GATA
GSBRNA2T00038220001	0.623333	0.516667	0.896667	1.96333	false	up	C2C2-GATA
GSBRNA2T00046594001	1.79333	0.813333	2.2	3.17333	down	false	C2C2-GATA
GSBRNA2T00055426001	1.94	1.75	2.10667	4.66	false	up	C2C2-GATA
GSBRNA2T00057511001	2.24	0.953333	6.33333	10.1767	down	false	C2C2-GATA
GSBRNA2T00075300001	1.06	0.196667	1.27667	0.686667	down	false	C2C2-GATA
GSBRNA2T00100129001	1.66	0.516667	1.22333	1.00667	down	false	C2C2-GATA
GSBRNA2T00101895001	3.22333	2.05667	2.36	0.893333	false	down	C2C2-GATA
GSBRNA2T00109396001	1.99333	0.9	0.926667	0.683333	down	NA	C2C2-GATA
GSBRNA2T00116667001	0.226667	0.29	1.42333	3.22	NA	up	C2C2-GATA
GSBRNA2T00123895001	12.87	6.91	13.0467	4.57	false	down	C2C2-GATA
GSBRNA2T00137510001	10.0567	4.46	10.4267	3.30667	down	down	C2C2-GATA
GSBRNA2T00001506001	1.11667	13.3333	0.34	5.13	up	up	C2H2
GSBRNA2T00003129001	0.506667	2.46667	0.306667	0.866667	up	NA	C2H2
GSBRNA2T00016584001	5.04333	5.15	5.38333	2.34667	false	down	C2H2
GSBRNA2T00018843001	2.75	2.83667	1.79333	4.38667	false	up	C2H2
GSBRNA2T00024702001	2.63333	2.33333	2.66	0.89	false	down	C2H2
GSBRNA2T00038383001	31.9567	58.3233	17.15	54.2367	false	up	C2H2
GSBRNA2T00045306001	15.5033	34.3133	9.86667	27.4967	up	up	C2H2
GSBRNA2T00046227001	0.5	1.06333	0.53	4.06	NA	up	C2H2
GSBRNA2T00046471001	0.676667	2.88333	0.236667	0.576667	up	NA	C2H2
GSBRNA2T00047920001	12.1067	55.5333	8.66333	73.2833	up	up	C2H2
GSBRNA2T00048022001	3.82	17.0067	1.55	23.72	up	up	C2H2
GSBRNA2T00049994001	3.79	16.0967	4.8	25.7133	up	up	C2H2
GSBRNA2T00060694001	53.1967	29.9133	71.7333	31.2467	false	down	C2H2
GSBRNA2T00074402001	13.6833	42.9833	6.49	28.22	up	up	C2H2
GSBRNA2T00083347001	7.99667	22.91	6.48	38.0533	up	up	C2H2
GSBRNA2T00087561001	1.81	0.426667	9.82667	20.59	down	up	C2H2
GSBRNA2T00101181001	1.19	1.12	0.766667	11.3467	false	up	C2H2
GSBRNA2T00107392001	14.1633	37.97	6.70667	39.92	up	up	C2H2
GSBRNA2T00117455001	4.53667	15.45	3.09	8.33667	up	up	C2H2
GSBRNA2T00122773001	9.71	10.7233	9.28667	4.43667	false	down	C2H2
GSBRNA2T00122795001	3.62333	3.31333	2.22667	0.653333	false	down	C2H2
GSBRNA2T00133177001	39.16	97.1333	26.1633	123.953	up	up	C2H2
GSBRNA2T00136367001	1.65667	6.49333	0.866667	3.31333	up	up	C2H2
GSBRNA2T00137396001	6.56	13.9367	2.78	5.91667	up	up	C2H2
GSBRNA2T00141024001	10.6633	48.9033	5.72667	52.1433	up	up	C2H2
GSBRNA2T00142236001	25.56	47.9733	16.8133	44.1933	false	up	C2H2
GSBRNA2T00148776001	25.6633	78.3467	15.9333	85.3967	up	up	C2H2
GSBRNA2T00150622001	16.7433	42.7633	7.00667	32.0267	up	up	C2H2
novel.7996	0.0766667	0.04	1.94667	4.12333	NA	up	C2H2
GSBRNA2T00009503001	0.0766667	0.09	0.583333	2.30333	NA	up	C3H
GSBRNA2T00011209001	2.98	6.99	0.943333	4.15667	up	up	C3H
GSBRNA2T00012834001	5.89667	5.29667	5.68	2.06333	false	down	C3H
GSBRNA2T00014340001	94.05	149.397	26.07	127.853	false	up	C3H
GSBRNA2T00014964001	4.83	10.29	2.22333	8.64667	up	up	C3H
GSBRNA2T00018766001	1.87667	2.16333	2.88333	1.20667	false	down	C3H
GSBRNA2T00028412001	4.13667	3.17	3.19	1.17333	false	down	C3H
GSBRNA2T00028718001	5.20333	9.94667	1.84	6.93667	false	up	C3H
GSBRNA2T00066627001	2.31333	2.63667	2.42333	1.01	false	down	C3H
GSBRNA2T00083668001	7.43	7.23333	12.8167	6.26	false	down	C3H
GSBRNA2T00124720001	3.21	7.64667	1.07	5.8	up	up	C3H
GSBRNA2T00140710001	5.16667	6.94333	4.93333	10.0767	false	up	C3H
GSBRNA2T00156011001	93.8167	148.31	24.2133	148.763	false	up	C3H
novel.3077	0	0	0.166667	1.11667	NA	up	C3H
novel.5704	2.54667	4.32	1.51667	4.48	false	up	C3H
GSBRNA2T00008093001	0.593333	0.916667	0.353333	1.56	NA	up	GARP-G2-like
GSBRNA2T00014233001	5.26	10.86	3.80333	8.37333	up	up	GARP-G2-like
GSBRNA2T00033615001	2.42	6.45	3.60333	3.34333	up	false	GARP-G2-like
GSBRNA2T00040729001	1.09667	0.68	1.09667	0.173333	false	down	GARP-G2-like
GSBRNA2T00066298001	4.72667	11.43	5.22333	13.0833	up	up	GARP-G2-like
GSBRNA2T00084832001	5.87667	2.79667	4.98667	3.26667	down	false	GARP-G2-like
GSBRNA2T00102026001	1.74333	3.32667	1.24667	4.39	false	up	GARP-G2-like
GSBRNA2T00107253001	4.7	11.9067	7.35333	8.77667	up	false	GARP-G2-like
GSBRNA2T00111627001	111.96	107.847	92.3067	32.1467	false	down	GARP-G2-like
GSBRNA2T00120845001	1.43333	0.636667	1.37667	1.37	down	false	GARP-G2-like
GSBRNA2T00135220001	2.06333	5.89667	1.90667	5.00333	up	up	GARP-G2-like
GSBRNA2T00158205001	27.0667	7.50333	11.92	7.31333	down	false	GARP-G2-like
GSBRNA2T00043485001	1.35	2.71333	1.93667	1.38667	up	false	GNAT
GSBRNA2T00055324001	0.176667	0.983333	2.08667	0.103333	up	NA	GNAT
GSBRNA2T00059606001	2.60667	2.17	3.88333	8.7	false	up	GNAT
GSBRNA2T00074132001	0.55	1.91	0.473333	0.35	up	NA	GNAT
GSBRNA2T00131154001	1.52	1.14667	1.02667	3.2	false	up	GNAT
GSBRNA2T00023184001	14.4233	24.6567	8.89333	25.7267	false	up	GRAS
GSBRNA2T00058940001	14.3367	30.1033	6.07333	14.6	up	up	GRAS
GSBRNA2T00065871001	2.46333	4.94667	3.34333	3.68667	up	false	GRAS
GSBRNA2T00075747001	6.92	10.1267	2.38667	8.85667	false	up	GRAS
GSBRNA2T00082989001	16.55	16.02	13.83	6.6	false	down	GRAS
GSBRNA2T00095944001	12.4467	21.9667	6.9	24.1067	false	up	GRAS
GSBRNA2T00097284001	14.3033	11.08	20.13	8.83667	false	down	GRAS
GSBRNA2T00109567001	7.95	7.37	6.13	2.57	false	down	GRAS
GSBRNA2T00121499001	6.25	9.04667	4.80333	9.50667	false	up	GRAS
GSBRNA2T00125763001	26.33	35.8433	8.51	20.8267	false	up	GRAS
GSBRNA2T00125764001	27.28	33.38	9.24333	21.27	false	up	GRAS
GSBRNA2T00138423001	15.63	21.9833	5.38333	12.7867	false	up	GRAS
GSBRNA2T00081883001	1.26667	0.983333	1.13	0.08	false	down	HB-BELL
GSBRNA2T00016893001	3.94333	6.95	4.53667	17.6167	false	up	HB-HD-ZIP
GSBRNA2T00022771001	2.11333	5.96	2.57	8.77	up	up	HB-HD-ZIP
GSBRNA2T00042542001	13.8333	29.6367	9.89333	22.39	up	up	HB-HD-ZIP
GSBRNA2T00049841001	1.57333	3.4	0.54	2.71667	up	up	HB-HD-ZIP
GSBRNA2T00068309001	0.73	0.933333	0.493333	1.77	false	up	HB-HD-ZIP
GSBRNA2T00127041001	3.12667	17.6067	6.72333	20.63	up	up	HB-HD-ZIP
GSBRNA2T00131169001	0.45	0.196667	0.326667	1.7	NA	up	HB-HD-ZIP
GSBRNA2T00131207001	4.62	1.65667	6.36	34.4033	down	up	HB-HD-ZIP
GSBRNA2T00134448001	16.07	21.8267	11.64	4.84333	false	down	HB-HD-ZIP
GSBRNA2T00149282001	2.58333	5.87333	2.41667	6.99667	up	up	HB-HD-ZIP
novel.1569	0.0966667	0	0.836667	2.04333	NA	up	HB-HD-ZIP
GSBRNA2T00054550001	1.13333	0.333333	4.00667	7.71667	down	false	HB-KNOX
GSBRNA2T00077773001	13.5067	22.1367	9.47333	22.0467	false	up	HB-KNOX
GSBRNA2T00099835001	16.9067	28.1633	9.96333	22.3867	false	up	HB-KNOX
GSBRNA2T00021575001	0.21	0.273333	0.0866667	0.853333	NA	up	HB-other
GSBRNA2T00022683001	0	0.05	3.13	9.04333	NA	up	HB-other
GSBRNA2T00101201001	0.35	0.506667	0.37	1.30333	false	up	HB-PHD
novel.7195	2.01667	0.696667	3.15	9.35667	down	up	HB-WOX
GSBRNA2T00015936001	21.6033	36.04	12.5133	1.14	false	down	HSF
GSBRNA2T00026029001	8.19333	5.42667	7.86	2.77333	false	down	HSF
GSBRNA2T00040967001	4.36333	2.83667	7.12	1.19	false	down	HSF
GSBRNA2T00060505001	5.73333	10.58	3.14333	0.473333	false	down	HSF
GSBRNA2T00068086001	1.86	11.3333	3.05667	16.0933	up	up	HSF
GSBRNA2T00076133001	2.62333	2.77	1.59	3.68667	false	up	HSF
GSBRNA2T00092794001	4.16667	6.28	1.76333	6.18667	false	up	HSF
GSBRNA2T00097134001	0.67	4.05333	1.86333	5.87333	up	up	HSF
GSBRNA2T00112601001	3.77333	3.83	0.756667	2.65667	false	up	HSF
GSBRNA2T00128264001	0.51	2.44333	1.23667	5.46667	up	up	HSF
GSBRNA2T00131388001	0.823333	0.226667	0.23	0.413333	down	NA	HSF
GSBRNA2T00138764001	5.15667	8.31667	5.73333	0.62	false	down	HSF
GSBRNA2T00145482001	9.29667	6.67	6.58	1.14	false	down	HSF
GSBRNA2T00145751001	17.6633	25.2833	15.1533	6.72667	false	down	HSF
GSBRNA2T00151271001	5.13	8.28	3.45	0	false	down	HSF
GSBRNA2T00151511001	9.02	5.2	7.99333	1.07667	false	down	HSF
GSBRNA2T00154915001	0.116667	1.09	0.273333	2.52333	up	up	HSF
GSBRNA2T00001084001	2.04333	7.37	0.0833333	2.28333	up	up	MYB
GSBRNA2T00009873001	0.106667	0.6	0.58	2.16333	NA	up	MYB
GSBRNA2T00015003001	2.17667	0.763333	4.27667	2.84667	down	false	MYB
GSBRNA2T00023513001	0	0.0166667	0.383333	1.23333	NA	up	MYB
GSBRNA2T00046065001	4.62667	13.4233	4.01667	13.53	up	up	MYB
GSBRNA2T00065538001	1.63667	0.606667	1.95	0.543333	down	down	MYB
GSBRNA2T00066976001	1.35	0.413333	0.943333	1.31	down	false	MYB
GSBRNA2T00067228001	2.6	2.34	2.35	0.876667	false	down	MYB
GSBRNA2T00070464001	52.0533	65.41	23.3433	48.3767	false	up	MYB
GSBRNA2T00073268001	2.95333	2.94	2.59	1.13333	false	down	MYB
GSBRNA2T00088813001	1.14333	0.2	5.01333	4.21667	down	false	MYB
GSBRNA2T00094650001	0.4	0.0766667	0.903333	7.12667	NA	up	MYB
GSBRNA2T00103540001	22.5767	23.0467	13.1033	2.57	false	down	MYB
GSBRNA2T00103569001	0.136667	0.0133333	0.826667	2.06667	NA	up	MYB
GSBRNA2T00116801001	2.29333	2.20333	1.89	0.893333	false	down	MYB
GSBRNA2T00121554001	35.3467	36.1133	15.0333	42.8233	false	up	MYB
GSBRNA2T00123472001	11.0867	8.85667	9.02	3.03333	false	down	MYB
GSBRNA2T00126145001	20.5767	31.1867	11.5067	29.0767	false	up	MYB
GSBRNA2T00131111001	17.8433	26.76	8.67667	23.03	false	up	MYB
GSBRNA2T00131594001	0.406667	2.32	0.226667	0.87	up	NA	MYB
GSBRNA2T00133193001	1.77667	1.70667	2.8	1.10333	false	down	MYB
GSBRNA2T00134508001	7.25	8.89667	10.95	1.98333	false	down	MYB
GSBRNA2T00138619001	51.2067	77.9767	20.7033	56.8233	false	up	MYB
GSBRNA2T00143085001	0	0	1.02333	3.62	NA	up	MYB
GSBRNA2T00144338001	1.18	2.44333	2.80333	3.11667	up	false	MYB
GSBRNA2T00144622001	3.66667	7.39	2.7	6.70333	up	up	MYB
GSBRNA2T00145923001	9.44333	10.0767	10.0667	4.85667	false	down	MYB
GSBRNA2T00154860001	1.34	3.34	0.316667	1.14333	up	NA	MYB
GSBRNA2T00006503001	14.14	10.7267	8.09	2.01333	false	down	MYB-related
GSBRNA2T00028222001	8.79	10.5867	14.6467	6.02667	false	down	MYB-related
GSBRNA2T00034511001	0.283333	0.65	0.993333	4.38667	false	up	MYB-related
GSBRNA2T00034826001	7.40667	5.46	4.31	0.753333	false	down	MYB-related
GSBRNA2T00036781001	4.69667	35.63	11.6133	77.6333	up	up	MYB-related
GSBRNA2T00042030001	0.45	0.113333	1.95667	4.08667	down	up	MYB-related
GSBRNA2T00049170001	2.28333	0.963333	2.70667	2.15667	down	false	MYB-related
GSBRNA2T00049249001	1.07333	1.59333	2.20667	4.40667	false	up	MYB-related
GSBRNA2T00066237001	1.62	31.1433	7.83333	103.697	up	up	MYB-related
GSBRNA2T00073198001	1.45333	6.28667	1.47667	5.85333	up	up	MYB-related
GSBRNA2T00075174001	1.02	2.19	0.733333	1.44667	up	false	MYB-related
GSBRNA2T00085393001	2.21333	9.85667	5.93333	21.63	up	up	MYB-related
GSBRNA2T00094861001	0.683333	13.2533	2.60333	30.48	up	up	MYB-related
GSBRNA2T00109560001	5.65667	5.34	3.96333	1.44	false	down	MYB-related
GSBRNA2T00109658001	2.19667	4.53667	0.66	1.29	up	NA	MYB-related
GSBRNA2T00114866001	0.0766667	0.173333	0.17	1.78667	NA	up	MYB-related
GSBRNA2T00119645001	2.38333	4.11	1.16667	4.73667	false	up	MYB-related
GSBRNA2T00130168001	0.24	5.16	0.356667	6.55	up	up	MYB-related
GSBRNA2T00132937001	1.56667	6.52667	1.69333	9.48	up	up	MYB-related
GSBRNA2T00135353001	0.786667	16.6033	2.65333	26.6667	up	up	MYB-related
GSBRNA2T00140622001	0.646667	11.8867	2.19667	22.04	up	up	MYB-related
GSBRNA2T00143160001	1.45333	10.5	2.38	10.11	up	up	MYB-related
GSBRNA2T00150502001	1.98667	10.0667	6.69667	22.7167	up	up	MYB-related
novel.3294	0.6	1.84	0.416667	0.786667	up	NA	MYB-related
novel.5246	5.58	3.37	9.63333	2.47	false	down	MYB-related
GSBRNA2T00001362001	2.69667	2.51667	1.94667	3.91	false	up	NAC
GSBRNA2T00005792001	0.0733333	0	1.55	3.26333	NA	up	NAC
GSBRNA2T00009589001	0.766667	0.196667	2.97333	10.2133	down	up	NAC
GSBRNA2T00009956001	2.75667	3.15667	2.66333	6	false	up	NAC
GSBRNA2T00009965001	1.02333	2.09667	0.7	1.35	up	false	NAC
GSBRNA2T00013675001	0.78	0.76	2.01	0.506667	NA	down	NAC
GSBRNA2T00016028001	8.89667	52.1333	4.94	27.9133	up	up	NAC
GSBRNA2T00016038001	8.49333	17.62	7.05333	14.2633	up	up	NAC
GSBRNA2T00019578001	0.0966667	0.09	0.44	1.48333	NA	up	NAC
GSBRNA2T00021663001	1.75667	1.94333	1.96667	0.893333	false	down	NAC
GSBRNA2T00024057001	2.25667	0.75	3.28333	1.71667	down	false	NAC
GSBRNA2T00027751001	0.243333	0.87	1.36	10.16	up	up	NAC
GSBRNA2T00033572001	7.61667	35.8633	4.53333	26.0667	up	up	NAC
GSBRNA2T00033573001	0.83	3.36	2.25333	16.13	up	up	NAC
GSBRNA2T00035731001	2.46333	2.16	1.16667	9.54333	false	up	NAC
GSBRNA2T00044271001	1.80333	4.87	1.25333	5.22333	up	up	NAC
GSBRNA2T00047541001	9.5	38.8867	7.37	24.6433	up	up	NAC
GSBRNA2T00047591001	0.53	0.84	0.23	1.02667	NA	up	NAC
GSBRNA2T00051813001	1.31	1.13	1.1	2.85333	false	up	NAC
GSBRNA2T00064615001	3.63	1.77	3.58667	1.80333	down	false	NAC
GSBRNA2T00065750001	0.72	4.87333	1.08333	5.08	up	up	NAC
GSBRNA2T00067987001	5.68333	4.23333	1.65	7.27667	false	up	NAC
GSBRNA2T00068670001	15.7333	40.3367	8.81	24.8867	up	up	NAC
GSBRNA2T00071627001	29.3133	133.66	15.6	48.8833	up	up	NAC
GSBRNA2T00071930001	1.21	3.89	0.833333	4.16333	up	up	NAC
GSBRNA2T00073164001	6.13	20.2667	4.96667	14.19	up	up	NAC
GSBRNA2T00080792001	1.97	5.34	5.20667	24.9267	up	up	NAC
GSBRNA2T00085330001	25.5533	70.4567	24.79	50.8333	up	up	NAC
GSBRNA2T00085404001	0.0666667	0.243333	0.186667	1.5	NA	up	NAC
GSBRNA2T00087538001	14.4667	20.3633	3.54333	10.7967	false	up	NAC
GSBRNA2T00088528001	1.11333	1.33667	2.63	5.96	false	up	NAC
GSBRNA2T00094309001	0	0	2.66667	7.43	NA	up	NAC
GSBRNA2T00104909001	1.45333	3.97667	1.69667	4.46	up	up	NAC
GSBRNA2T00104912001	0.603333	0.956667	0.463333	1.13333	false	up	NAC
GSBRNA2T00106217001	1.04667	4.75667	1.60333	2.51	up	false	NAC
GSBRNA2T00109745001	23.2	51.2533	7.65667	34.8	up	up	NAC
GSBRNA2T00113639001	2.92667	1.75667	0.5	3.20333	false	up	NAC
GSBRNA2T00121760001	23.8833	35.7233	10.9533	24.2167	false	up	NAC
GSBRNA2T00123485001	11.99	28.81	7.84	5.60667	up	false	NAC
GSBRNA2T00125430001	41.5867	63.26	20.7967	51.71	false	up	NAC
GSBRNA2T00129716001	7.65667	17.1467	7.62333	31.3167	up	up	NAC
GSBRNA2T00129721001	10.43	9.96333	9.05667	4.06	false	down	NAC
GSBRNA2T00133539001	38.3533	77.1667	20.36	56.6467	up	up	NAC
GSBRNA2T00134569001	8.33333	29.22	6.74333	22.26	up	up	NAC
GSBRNA2T00135993001	3.87667	24.5833	2.01	11.1333	up	up	NAC
GSBRNA2T00141649001	7.02	16.15	5.65333	13.7633	up	up	NAC
GSBRNA2T00145796001	16.7567	33.25	4.94	19.07	up	up	NAC
GSBRNA2T00147549001	23.2133	49.36	13.65	39.51	up	up	NAC
GSBRNA2T00149455001	1.51667	5.11	2.08	4.26333	up	up	NAC
GSBRNA2T00150558001	21.91	60.27	22.8767	37.0567	up	false	NAC
GSBRNA2T00154660001	5.31333	18.1767	3.83333	16.0033	up	up	NAC
novel.4271	0.433333	0.26	0.93	3.06667	NA	up	NAC
GSBRNA2T00003528001	1.85333	8.08	1.01667	4.24667	up	up	Tify
GSBRNA2T00011092001	0.383333	1.46	0.2	1.24333	up	NA	Tify
GSBRNA2T00011919001	17.8833	28.14	14.56	30.9567	false	up	Tify
GSBRNA2T00016167001	4.48	13.4567	1.73667	6.41667	up	up	Tify
GSBRNA2T00020988001	5.71667	8.82667	3.65	9.39667	false	up	Tify
GSBRNA2T00022119001	4.00333	5.63	2.43	7.41667	false	up	Tify
GSBRNA2T00035595001	4.94667	12.4267	2.15333	6.87333	up	up	Tify
GSBRNA2T00072318001	2.37667	4.39667	1.41	3.70667	false	up	Tify
GSBRNA2T00077012001	1.23333	3.51	0.196667	0.846667	up	NA	Tify
GSBRNA2T00093072001	16.57	36.5867	22.7833	52.2633	up	up	Tify
GSBRNA2T00099637001	3.66	8.01667	2.20667	9.75333	up	up	Tify
GSBRNA2T00101752001	3.65333	8.39	2.17667	5.66667	up	up	Tify
GSBRNA2T00102569001	9.53	18.86	4.17667	11.4067	up	up	Tify
GSBRNA2T00102887001	8.56333	20.1733	3.95667	14.9767	up	up	Tify
GSBRNA2T00103000001	12.3167	17.2	10.5633	23.3233	false	up	Tify
GSBRNA2T00108652001	1.87	4.41	0.5	1.88333	up	up	Tify
GSBRNA2T00116411001	9.78	21.6567	8.91333	24	up	up	Tify
GSBRNA2T00136767001	17.07	33.9267	11.8167	23.8867	up	up	Tify
GSBRNA2T00136878001	4.52333	12.11	1.77	7.79	up	up	Tify
GSBRNA2T00139525001	6.29	17.3767	2.68333	14.4167	up	up	Tify
GSBRNA2T00150793001	5.53333	13.1367	0.996667	7.83	up	up	Tify
GSBRNA2T00153872001	5.09333	11.84	1.58667	6.71	up	up	Tify
novel.6664	8.26667	17.16	6.68	13.26	up	up	Tify
GSBRNA2T00003355001	1.54	4.53	1.27667	5.17	up	up	WRKY
GSBRNA2T00005371001	2.42	2.82667	0.0633333	1.40667	false	up	WRKY
GSBRNA2T00009169001	0.0166667	0.116667	0.11	0.773333	NA	up	WRKY
GSBRNA2T00011734001	2.00333	2.55667	1.36333	2.84	false	up	WRKY
GSBRNA2T00012263001	10.13	12.0833	6.93	15.4867	false	up	WRKY
GSBRNA2T00018765001	3.81	9.08667	0.156667	5.47333	up	up	WRKY
GSBRNA2T00022816001	2.97333	3.53667	3.66	1.37667	false	down	WRKY
GSBRNA2T00029327001	2.95333	3.34333	0.28	2.11333	false	up	WRKY
GSBRNA2T00030129001	11.9333	14.8533	6.66333	14.0833	false	up	WRKY
GSBRNA2T00038171001	0.426667	0.78	0.356667	1.13667	NA	up	WRKY
GSBRNA2T00044072001	4.82667	5.01	0.933333	2.97667	false	up	WRKY
GSBRNA2T00046810001	6.15333	14.1067	0.233333	4.06667	up	up	WRKY
GSBRNA2T00050848001	16.7867	10.19	3.16	7.21333	false	up	WRKY
GSBRNA2T00060582001	4.37667	9.76	0.523333	6.30333	up	up	WRKY
GSBRNA2T00062061001	10.2367	17.1167	6.33333	15.1533	false	up	WRKY
GSBRNA2T00063487001	0.57	1.27333	0.58	2.31	false	up	WRKY
GSBRNA2T00064730001	2.51	2.98667	3.31	1.49333	false	down	WRKY
GSBRNA2T00066984001	7.51333	7.96333	3.44	8.87667	false	up	WRKY
GSBRNA2T00070609001	2.04	4.18333	1.26	2.16333	up	false	WRKY
GSBRNA2T00074059001	6.67	8.3	1.87333	8.12	false	up	WRKY
GSBRNA2T00077554001	32.7433	44.84	14.01	32.2367	false	up	WRKY
GSBRNA2T00077733001	17.49	24.5767	5.85667	19.5233	false	up	WRKY
GSBRNA2T00079135001	17.85	26.0167	1.91	11.4333	false	up	WRKY
GSBRNA2T00087835001	13.7	12.0033	1.77	7.66333	false	up	WRKY
GSBRNA2T00091214001	0.573333	0.433333	1.21333	5.05667	NA	up	WRKY
GSBRNA2T00093668001	6.17667	8.92	0.716667	3.51	false	up	WRKY
GSBRNA2T00096312001	1.69	7.58667	0.546667	5.66333	up	up	WRKY
GSBRNA2T00098808001	17.18	13.8333	5.43667	11.6067	false	up	WRKY
GSBRNA2T00099183001	7.38333	22.1167	1.31	12.5667	up	up	WRKY
GSBRNA2T00099796001	27.36	36.87	12.18	28.1267	false	up	WRKY
GSBRNA2T00099817001	8.29	22.17	1.74667	9.44	up	up	WRKY
GSBRNA2T00101591001	0.933333	2.23	0.88	2.44	up	up	WRKY
GSBRNA2T00105146001	3.03333	4.8	2.66667	5.87333	false	up	WRKY
GSBRNA2T00116202001	21.2833	16.7233	2.91	9.27	false	up	WRKY
GSBRNA2T00121042001	11.16	21.16	5.81667	21.4233	false	up	WRKY
GSBRNA2T00123465001	0.986667	1.32667	1.01333	0.336667	false	down	WRKY
GSBRNA2T00123544001	1.83	3.12	0.396667	2.21667	false	up	WRKY
GSBRNA2T00124850001	11.1667	15.56	2.93333	13.0133	false	up	WRKY
GSBRNA2T00126205001	1.45667	1.69667	0.31	1.94333	false	up	WRKY
GSBRNA2T00130498001	1.88333	4.68667	0.253333	2.81333	up	up	WRKY
GSBRNA2T00132030001	0.726667	2.92667	0.0833333	2.33667	up	up	WRKY
GSBRNA2T00132893001	1.11333	2.64333	0.213333	1.08667	up	up	WRKY
GSBRNA2T00143099001	2.44333	7.10667	1.50333	6.33667	up	up	WRKY
GSBRNA2T00146315001	11.4767	36.1667	2.83333	23.5	up	up	WRKY
GSBRNA2T00147690001	1.49667	1.24667	2.37	0.663333	false	down	WRKY
GSBRNA2T00148137001	16.95	55.4	2.91	29.9567	up	up	WRKY
GSBRNA2T00149113001	1.50667	0.99	1.76	0.393333	false	down	WRKY
GSBRNA2T00149269001	7.29	10.7033	4.89667	13.0967	false	up	WRKY
GSBRNA2T00152815001	1.42333	3.50333	0.223333	2.44	up	up	WRKY
GSBRNA2T00155961001	10.3433	9.06	4.91333	9.95	false	up	WRKY
GSBRNA2T00157168001	4.25	5.03	0.46	1.48667	false	up	WRKY
novel.7120	6.29667	12.3433	0.68	8.82333	false	up	WRKY
GSBRNA2T00002920001	0.51	2.76	0.476667	3.25667	up	up	Others
GSBRNA2T00020716001	0.776667	5.00333	1.57667	10.99	up	up	Others
GSBRNA2T00021312001	0.75	2.26	0.913333	5.43333	NA	up	Others
GSBRNA2T00031771001	7.62	7.58	4.62333	9.27667	false	up	Others
GSBRNA2T00036547001	0.31	0.08	0.166667	0.176667	down	false	Others
GSBRNA2T00041413001	4.49667	20.7467	1.81667	23.0367	up	up	Others
GSBRNA2T00046451001	0.36	0.2	0.696667	1.59667	false	up	Others
GSBRNA2T00058447001	1.26333	1.68667	2.60333	0.9	false	down	Others
GSBRNA2T00074876001	0.726667	0.82	0.223333	2.05	NA	up	Others
GSBRNA2T00101426001	0.146667	0.146667	0.196667	1.60667	NA	up	Others
GSBRNA2T00112045001	0.193333	0.776667	0	4.24333	NA	up	Others
GSBRNA2T00117951001	1.70667	0.29	1.84	1.99333	down	false	Others
GSBRNA2T00124364001	5.44667	1.13	8.79667	9.41667	down	false	Others
GSBRNA2T00129985001	1.98333	1.84667	2.70667	0.963333	false	down	Others
GSBRNA2T00132933001	0.696667	0.18	0.0866667	0.0733333	down	NA	Others
GSBRNA2T00134959001	1.2	1.72	1.75333	0.586667	false	down	Others
GSBRNA2T00141910001	5.99667	25.1233	1.21667	11.6667	up	up	Others
GSBRNA2T00151769001	0.526667	0.0866667	1.21333	1.81	down	false	Others
GSBRNA2T00153641001	0.153333	0.47	0.116667	4.22333	NA	up	Others
GSBRNA2T00157524001	1.16333	0.443333	0.423333	0.346667	down	NA	Others
novel.1338	3.77667	7.05	3.54667	18.06	false	up	Others
novel.1536	2.36333	5.67333	0.743333	4.91	up	up	Others
novel.3082	1.21	1.28667	1.71333	6.29333	false	up	Others
novel.4250	6.96667	16.4433	6.86	28.2433	up	up	Others
novel.6823	2.76	5.15667	1.19	6.49667	false	up	Others
GSBRNA2T00103731001	3.11667	1.33	4.12667	4.30667	down	false	ARID
GSBRNA2T00075096001	0.593333	0.136667	0.863333	3.18667	NA	up	BBR-BPC
GSBRNA2T00106620001	5.33667	6.02333	4.01333	9.15	false	up	BES1
GSBRNA2T00005805001	0.33	0.0933333	2.13667	3.60667	down	false	CAMTA
GSBRNA2T00135991001	4.81	6.23667	5.29	2.48	false	down	Coactivator p15
GSBRNA2T00048064001	7.86667	6.4	8.88	4.32	false	down	CPP
GSBRNA2T00006369001	0.866667	1.67667	0.69	4.23	false	up	DBB
GSBRNA2T00019791001	3.09667	15.39	3.07333	20.0033	up	up	DBB
GSBRNA2T00048645001	1.00667	4.93667	1.23667	14.22	up	up	DBB
GSBRNA2T00085685001	7.87	7.28	3.41	8.19667	false	up	DBB
GSBRNA2T00143727001	0.203333	0.356667	0.22	1.04333	NA	up	DBB
GSBRNA2T00151961001	0.25	0.0833333	0.923333	1.56	down	false	DDT
GSBRNA2T00002070001	0.713333	0.68	2.18333	4.82667	false	up	E2F-DP
GSBRNA2T00038285001	0.89	0.246667	0.673333	2.58667	down	up	EIL
GSBRNA2T00034633001	1.95667	0.816667	7.45667	14.35	down	false	GeBP
GSBRNA2T00114560001	1.34333	1.54667	1.58667	0.546667	false	down	GeBP
GSBRNA2T00128520001	0.803333	1.04333	2.06667	4.1	NA	up	GeBP
GSBRNA2T00154493001	14.72	14.2267	10.44	5.02333	false	down	GeBP
novel.6091	0.76	1.03333	1.09333	0.336667	false	down	GeBP
GSBRNA2T00121599001	1.93667	1.66333	1.41	0.573333	false	down	GRF
GSBRNA2T00094738001	0.916667	0.12	3.11333	7.55667	NA	up	HMG
GSBRNA2T00020037001	19.1033	20.51	16.4033	6.17333	false	down	IWS1
GSBRNA2T00020040001	13.6167	15.61	11.99	5.68667	false	down	IWS1
GSBRNA2T00070074001	0.53	0.136667	4.32333	8.34333	down	false	IWS1
GSBRNA2T00078674001	0.0233333	0.0666667	1.10667	2.56333	NA	up	IWS1
GSBRNA2T00009267001	18.5933	48.2433	48.9367	30.8867	up	false	Jumonji
GSBRNA2T00051297001	0.253333	0.41	0.34	0.756667	false	up	Jumonji
GSBRNA2T00076684001	1.96	3.00667	0.643333	2.45333	false	up	Jumonji
GSBRNA2T00086832001	1.37333	2.52333	1.18667	2.36667	false	up	Jumonji
GSBRNA2T00088919001	3.67	4.67	5.19667	2.34333	false	down	Jumonji
GSBRNA2T00091192001	5.77	4.37333	4.04	1.58333	false	down	Jumonji
GSBRNA2T00094610001	0.12	0.06	1.29333	4.04	NA	up	Jumonji
GSBRNA2T00113804001	3.54	3.61333	5.11667	12.63	false	up	Jumonji
GSBRNA2T00122347001	12.1633	36.1467	31.9567	28.41	up	false	Jumonji
GSBRNA2T00008696001	1.28	1.84	1.25	2.84	false	up	LFY
GSBRNA2T00126317001	15.1067	14.3567	10.4633	2.49	false	down	LIM
GSBRNA2T00009879001	11.83	14.82	12.3	5.20667	false	down	LOB
GSBRNA2T00131148001	0.0666667	0	0.153333	2.21667	NA	up	LOB
GSBRNA2T00156118001	1.54	1.18667	2.92667	1.26333	false	down	LOB
GSBRNA2T00016119001	0.293333	0.473333	8.45667	18.8367	NA	up	MADS-MIKC
GSBRNA2T00066725001	0.45	0.183333	1.21667	2.44	NA	up	MADS-MIKC
GSBRNA2T00074919001	2.46667	1.22333	3.29333	2.76667	down	false	MADS-MIKC
GSBRNA2T00094672001	0.176667	0.35	0.66	1.89667	NA	up	MADS-MIKC
GSBRNA2T00094727001	3.60667	0.823333	24.0567	41.9633	down	false	MADS-MIKC
GSBRNA2T00134620001	0	0	8.98667	19.3233	NA	up	MADS-MIKC
GSBRNA2T00149752001	1.92667	0.933333	1.13333	0.973333	down	false	MADS-MIKC
GSBRNA2T00054797001	0.26	0.0133333	0.273333	1.79667	NA	up	MADS-M-type
GSBRNA2T00081607001	4.00333	4.23667	3.23	1.42	false	down	MADS-M-type
GSBRNA2T00146480001	2.6	3.95333	3.52	0.293333	false	down	MADS-M-type
GSBRNA2T00068090001	96.9867	91.72	73.1033	14.21	false	down	MBF1
GSBRNA2T00128267001	36.4733	36.6867	25.83	6.55667	false	down	MBF1
GSBRNA2T00009143001	0.146667	0	0.666667	1.73667	NA	up	mTERF
GSBRNA2T00018259001	27.78	24.66	17.0667	6.88667	false	down	mTERF
GSBRNA2T00028609001	0	0	1.18667	2.45333	NA	up	mTERF
GSBRNA2T00086861001	3.85	2.64333	2.28	0.87	false	down	mTERF
GSBRNA2T00095352001	13.41	5.47	9.34667	8.02667	down	false	mTERF
GSBRNA2T00107572001	1.80333	1.35667	2.74	1.19333	false	down	mTERF
GSBRNA2T00141394001	24.19	11.8333	24.37	18.8867	down	false	mTERF
GSBRNA2T00144144001	7.73	7.17	8.85667	4.12667	false	down	mTERF
novel.718	2.79667	3.57667	1.70667	0	false	down	mTERF
GSBRNA2T00080759001	0.386667	0.0833333	0.796667	1.66	NA	up	NF-YB
GSBRNA2T00094725001	0.453333	0.236667	3.45667	7.47667	NA	up	NF-YB
GSBRNA2T00128826001	0.246667	0.126667	2.21333	5.72	NA	up	NF-YB
GSBRNA2T00088944001	5.04667	5.21667	6.85667	3.23667	false	down	NF-YC
GSBRNA2T00025132001	1.28333	3.15	1.95333	3.8	up	false	OFP
GSBRNA2T00140572001	1.17667	1.14	0.88	0.176667	false	down	PHD
GSBRNA2T00154687001	1.36667	1.41667	1.19	0.41	false	down	PHD
GSBRNA2T00055024001	0.576667	2.35333	1.25667	1.22667	up	false	PLATZ
GSBRNA2T00080637001	0.47	0.533333	0.933333	1.93	NA	up	PLATZ
GSBRNA2T00093407001	7.09	14.8133	2.68667	11.68	up	up	PLATZ
GSBRNA2T00093630001	2.08333	5.3	1.06667	2.59	up	up	PLATZ
GSBRNA2T00109952001	1.00333	2.22	2.16333	3.73333	up	false	PLATZ
GSBRNA2T00112308001	2.25	0.78	1.25667	1.32667	down	false	PLATZ
GSBRNA2T00119144001	2.97	5.53	2.14667	4.57667	false	up	PLATZ
GSBRNA2T00146588001	2.31	3.35333	2.63667	6.31333	false	up	PLATZ
GSBRNA2T00009593001	0.09	0.273333	0.426667	3.10333	NA	up	Pseudo ARR-B
GSBRNA2T00017195001	1.65	0.313333	3.13667	2.72	down	false	Pseudo ARR-B
GSBRNA2T00027410001	2.80667	6.52333	2.9	5.15667	up	false	Pseudo ARR-B
GSBRNA2T00088661001	1.05333	0.16	0.243333	0.01	down	NA	Pseudo ARR-B
GSBRNA2T00120342001	2.54667	6.31667	1.95333	6.71333	up	up	Pseudo ARR-B
GSBRNA2T00133531001	17.0967	47.5267	9.11667	29.91	up	up	Pseudo ARR-B
GSBRNA2T00146143001	14.76	35.34	19.6333	12.6533	up	false	Pseudo ARR-B
GSBRNA2T00147540001	11.7067	39.11	4.84333	20.1267	up	up	Pseudo ARR-B
GSBRNA2T00038283001	1.56	1.02	1.77	3.92333	false	up	Rcd1-like
GSBRNA2T00051418001	3.05667	8.55	1.29667	4.47	up	up	Rcd1-like
GSBRNA2T00069632001	0.526667	1.58333	0.0466667	1.16333	up	up	Rcd1-like
GSBRNA2T00132431001	2.21	6.02667	1.39333	4.18	up	up	Rcd1-like
GSBRNA2T00141846001	3.02333	5.27	1.79	4.37333	false	up	Rcd1-like
GSBRNA2T00021970001	1.14	0.483333	0.766667	0.516667	down	false	RWP-RK
GSBRNA2T00111726001	11.2467	11.82	9.54333	4.02333	false	down	S1Fa-like
GSBRNA2T00098900001	1.07667	1.93667	1.49667	4.22667	false	up	SBP
GSBRNA2T00114722001	0.526667	0.0266667	1.37	2.39333	down	false	SBP
GSBRNA2T00004118001	0.183333	0	1.01667	2.35	NA	up	SET
GSBRNA2T00123442001	6.94667	7.47333	4.67	1.7	false	down	SET
GSBRNA2T00029492001	2.72333	2.13	2.22333	0.626667	false	down	SNF2
GSBRNA2T00035047001	0	0	0.866667	2.47	NA	up	SNF2
GSBRNA2T00053627001	4.19333	3.52	5.20667	2.43	false	down	SNF2
GSBRNA2T00063692001	0.536667	0.206667	3.06	6.48667	down	up	SNF2
GSBRNA2T00006662001	0.873333	0.48	5.61	13.2167	false	up	SRS
GSBRNA2T00108990001	3.36667	2.61667	3.42333	1.50333	false	down	SRS
GSBRNA2T00126439001	16.79	17.3833	19.6067	8.48	false	down	SRS
GSBRNA2T00004130001	1.67333	1.75333	7.87667	15.8367	false	up	SWI/SNF-BAF60b
GSBRNA2T00090828001	0.226667	0.25	0.45	0.96	false	up	SWI/SNF-BAF60b
GSBRNA2T00016431001	0.21	0.216667	1.01333	2.41	NA	up	SWI/SNF-SWI3
GSBRNA2T00006902001	7.72333	7.79333	6.32667	12.39	false	up	TAZ
GSBRNA2T00043289001	10.4567	16.98	4.50333	15.5633	false	up	TAZ
GSBRNA2T00068129001	1.41667	4.08333	0.8	2.6	up	up	TAZ
GSBRNA2T00073117001	4.13667	4.73	3.01333	6.82667	false	up	TAZ
GSBRNA2T00100199001	9.1	19.25	2.64333	17.5867	up	up	TAZ
GSBRNA2T00121592001	0.776667	1.00667	0.57	1.6	false	up	TAZ
GSBRNA2T00006103001	7.1	10.4533	6.11667	12.19	false	up	TCP
GSBRNA2T00011585001	1.06667	0.64	2.18	5.00333	false	up	TCP
GSBRNA2T00011648001	0.746667	0.813333	1.14667	3.19667	NA	up	TCP
GSBRNA2T00029644001	1.3	1.08667	0.86	2.08333	false	up	TCP
GSBRNA2T00071649001	8.70333	11.61	4.17333	9.54667	false	up	TCP
GSBRNA2T00080768001	0.23	0.05	0.346667	1.44333	NA	up	TCP
GSBRNA2T00094728001	1.02333	0.186667	4.49333	8.37333	down	false	TCP
GSBRNA2T00101541001	2.28	6.17667	3.49	13.9433	up	up	TCP
GSBRNA2T00134540001	31.3933	34.31	12.0467	32.3667	false	up	TCP
GSBRNA2T00151942001	0.706667	0.11	1.04	1.02333	down	false	TRAF
GSBRNA2T00155981001	0.46	0.403333	1.58667	0.203333	NA	down	TRAF
GSBRNA2T00007178001	4.42333	4.06667	5.94	2.77333	false	down	Trihelix
GSBRNA2T00024052001	1.91333	2.92	2.14667	4.39	false	up	Trihelix
GSBRNA2T00067255001	1.46667	1.45333	1.46667	0.403333	false	down	Trihelix
GSBRNA2T00089119001	13.86	10.1467	10.2067	2.69667	false	down	Trihelix
GSBRNA2T00134148001	0.106667	1.01667	0.0166667	0.49	up	NA	Trihelix
GSBRNA2T00009837001	0.113333	0.2	0.52	2.63333	NA	up	zf-HD
GSBRNA2T00109603001	4.19333	8.95	0.953333	1.73	up	false	zf-HD
GSBRNA2T00114284001	7.57333	5.89333	6.31667	2.59667	false	down	zf-HD
GSBRNA2T00124507001	1.06	1.37667	1.02333	0.00333333	false	down	zf-HD
